# Supplementary material for: Visualization of conformational transition of GRP94 in solution
Source: Life Sci Alliance. 2023 Nov 13;7(2):e202302051. doi: 10.26508/lsa.202302051 (PMC10638095; doi:10.26508/lsa.202302051)
Supplement: Supplementary file 1 [file LSA-2023-02051_TableS1.xlsx]

## Sheet: 1
	Acta Cryst. (2017). D73, 710-728, doi:10.1107/S2059798317011597	Supporting information
	Volume 73 (2017)
	Supporting information for article:
	2017 publication guidelines for structural modelling of small-angle
	scattering data from biomolecules in solution: an update
	Jill Trewhella, Anthony P. Duff, Dominique Durand, Frank Gabel, J. Mitchell
	Guss, Wayne A. Hendrickson, Greg L. Hura, David A. Jacques, Nigel M. Kirby,
	Ann H. Kwan, Javier Pérez, Lois Pollack, Timothy M. Ryan, Andrej Sali, Dina
	Schneidman-Duhovny, Torsten Schwede, Dmitri I. Svergun, Masaaki
	Sugiyama, John A. Tainer, Patrice Vachette, John Westbrook and Andrew E.
	Whitten

## Sheet: 2
Table S1-SAXS data analysis, model fitting and software used.
(a) Sample details
	apo	AMPPNP	ADP
Organism	Mus musculus
Source (Catalogue No. or reference)	E.coli expressed
UniProt sequence ID (residues in construct)	P08113(22-754)	P08113(22-754)	P08113(22-754)
Extinction coefficient ε (wavelength and units) (A280, M-1 cm-1)	79760	79760	79760
Molecular mass M from chemical composition (kDa)	84.6	84.6	84.6
Concentration (range/values) measured and method	10	10	10
Solvent composition and source	25 mM HEPES, pH 8.0, 200 mM NaCl, 1 mM TCEP
(b) SAS data collection parameters
Source, instrument and description or reference	BL19U2 BioSAXS Beamline, National Facility for Protein Science Shanghai, with SAXS detector Pilatus1M
Wavelength (Å)	1.03
Beam geometry (size, sample-to-detector distance)	330μm x 50μm (H x V), 2.76m
q-measurement range (Å-1 or nm-1)	0.009-0.29
Injection volume ((μL)	100	100	100
Loading concentration (mg/mL)	10 mg/ml	10 mg/ml	10 mg/ml
Flow rate (mL/min)	0.50 ml/min	0.50 ml/min	0.50 ml/min
Exposure time, number of exposures	1 s per frame, total 720 frames
Sample temperature (ºC)	25
(c) Software employed for SAS data reduction, analysis and interpretation
SAS data reduction	ln(I) versus q2 using OriginPro 8 (http://www.OriginLab.com), solvent substraction using PRIMUS (ATSAS 2.8.0; Franke et al., 2017)
Extinction coefficient estimate	http://protcalc.sourceforge.net/
Basic analyses: Guinier, P(r), Vp	PRIMUS (ATSAS 2.8.0; Franke et al., 2017)
volume (e.g. Porod volume VP or volume of correlation Vc)	PRIMUS (ATSAS 2.8.0; Franke et al., 2017)
Rigid Body Modelling	OLIGOMER (ATSAS 2.8.0; Franke et al., 2017); EOM (ATSAS 2.8.0; Franke et al., 2017)
Molecular graphics	PyMOL
(d) Structural parameters
	apo	AMPPNP	ADP
Guinier Analysis
I(0) (cm-1)	61.9 ± 0.59	58.6 ± 0.69	70.4 ± 0.77
Rg (Å)	55.73 ± 0.64	55.14 ± 0.79	56.55 ± 0.77
qmin (Å-1)	0.009	0.011	0.011
qRg max (qmin=0.0085 Å-1)	1.28	1.27	1.26
Coefficient of correlation, R2	0.999	0.997	0.998
P(r) analysis
Rg (Å)	58.15	56.97	59.82
dmax (Å)	188.9	185.4	199.8
q-range (Å-1)	0.009-0.143	0.011-0.138	0.009-0.138
Chi2 (total estimate from GNOM)	0.875（0.92）	0.912（0.96）	0.865（0.91）
Volume (e.g. VP and/or Vc)	269596	253170	294689
(e) Data and model deposition IDs
	apo	AMPPNP	ADP
	SASDQF9	SASDQH9	SASDQG9

## Sheet: 3
	Acta Cryst. (2017). D73, 710-728, doi:10.1107/S2059798317011597		Supporting information, sup-2
	Basic analyses: Guinier, P(r), scattering particle
	volume (e.g. Porod volume VP or volume of correlation Vc)
	Shape/bead modelling
	Atomic structure modelling (homology, rigid body, ensemble)
	Modelling of missing sequence from PDB files
	Molecular graphics
	(d) Structural parameters
	Guinier Analysis	Sample 1	Sample 2	Sample 3, etc.
	I(0) (cm-1)
	Rg (Å)
	q-range (Å-1)
	Quality-of-fit parameter (with definition)
	M from I(0) (ratio to expected value)
	P(r) analysis	Sample 1	Sample 2	Sample 3, etc.
	I(0) (cm-1)
	Rg (Å)
	dmax (Å)
	q-range (Å-1)
	Quality-of-fit parameter (with definition)
	M from I(0) (ratio to expected value)
	Volume (e.g. VP and/or Vc)
	(e) Shape modelling results (a complete panel for each method)
	Sample 1		Sample 2	Sample 3, etc.
	q-range for fitting
	Symmetry/anisotropy assumptions
	Ambiguity measure(s) with definitions
	2 value/range
	P value, any other quality-of-fit parameters
	Adjustable parameters in the model fit
	Model volume and/or M estimate
	Model precision/resolution
	For multiple phase shape models, Rg values and
	relative phase volumes
	(f) Atomistic modelling
	Sample 1		Sample 2	Sample 3, etc.
	Method
	q-range for fitting
	Symmetry assumptions
	Any measures of model precision

## Sheet: 4
	Acta Cryst. (2017). D73, 710-728, doi:10.1107/S2059798317011597	Supporting information, sup-3
2 value/range
P value, any other quality-of-fit parameters
Adjustable parameters in the model fit
Relevant output parameters (e.g. predicted Rg/dmax values,
weights for multi-state models, etc.)
Domain/subunit coordinates and contacts, regions of
presumed flexibility as appropriate
(g) Data and model deposition IDs
Sample 1		Sample 2	Sample 3 etc.

## Sheet: 5
	Acta Cryst. (2017). D73, 710-728, doi:10.1107/S2059798317011597	Supporting information, sup-4
	Figure S1
	A. Overlaid plots of I(0) (filled symbols) and A280 (hollow symbols) as a function of
	time/measurement frame showing the good correspondence in peak shape that facilitates
	concentration estimates for a set of 1 second measurement frames. These plots are raw values and
	have not been corrected for the shortened pathlengths for the shear-flow cell of UV cell. B. logI(q) v
	logq plots showing the expected near zero slope at low-q expected for monodisperse scattering
	particles of similar size. C. Kratky plots for GI, BSA, and CaM. The rising Kratky plot for q values >
	0.25 Å-1 for BSA and CaM are indicative of flexibility in these proteins. Color key is as in main
	figures: GI (blue), CaM (black) and BSA (red).
