# Supplementary material for: Visualization of conformational transition of GRP94 in solution
Source: Life Sci Alliance. 2023 Nov 13;7(2):e202302051. doi: 10.26508/lsa.202302051 (PMC10638095; doi:10.26508/lsa.202302051)
Supplement: Supplementary file 2 [file LSA-2023-02051_TableS2.xlsx]

## Sheet: Sheet3
Protein state	Start	End	Sequence	Peptide mass (Da)	Retention time (min)	HDX time (sec)	Uptake (D)	Uptake SD (D)	Uptake - MAX (fully deuterated, D)
ADP	32	55	EEDLGKSREGSRTDDEVVQREEEA	2766.29	6.66-6.82	10	7.63178	0	8.512
ADP	32	55	EEDLGKSREGSRTDDEVVQREEEA	2766.29	6.58-6.74	300	7.63784	0.285996	8.512
ADP	32	55	EEDLGKSREGSRTDDEVVQREEEA	2766.29	6.89-7.07	900	8.4617	0.973419	8.512
APO	32	55	EEDLGKSREGSRTDDEVVQREEEA	2766.29	6.65-6.8	10	7.39635	0.125576	8.512
APO	32	55	EEDLGKSREGSRTDDEVVQREEEA	2766.29	6.7-6.91	300	7.89604	0.0492455	8.512
APO	32	55	EEDLGKSREGSRTDDEVVQREEEA	2766.29	6.62-7.02	900	8.08524	0.0273586	8.512
ATP	32	55	EEDLGKSREGSRTDDEVVQREEEA	2766.29	6.22-6.32	10	7.62804	0.328458	8.512
ATP	32	55	EEDLGKSREGSRTDDEVVQREEEA	2766.29	5.97-6.18	300	8.20015	0.439926	8.512
ATP	32	55	EEDLGKSREGSRTDDEVVQREEEA	2766.29	6.42-6.58	900	8.12567	0.0374813	8.512
ADP	34	55	DLGKSREGSRTDDEVVQREEEA	2508.2	6.48-6.66	10	7.23869	0.150677	8.464
ADP	34	55	DLGKSREGSRTDDEVVQREEEA	2508.2	6.44-6.6	300	7.4115	0.407076	8.464
ADP	34	55	DLGKSREGSRTDDEVVQREEEA	2508.2	6.8-7.04	900	7.84429	0.543709	8.464
APO	34	55	DLGKSREGSRTDDEVVQREEEA	2508.2	6.51-6.58	10	7.35056	0.239429	8.464
APO	34	55	DLGKSREGSRTDDEVVQREEEA	2508.2	6.55-6.56	300	7.79901	0.123772	8.464
APO	34	55	DLGKSREGSRTDDEVVQREEEA	2508.2	6.45-6.62	900	7.88027	0.127748	8.464
ATP	34	55	DLGKSREGSRTDDEVVQREEEA	2508.2	6.07-6.2	10	7.4036	0.0467867	8.464
ATP	34	55	DLGKSREGSRTDDEVVQREEEA	2508.2	5.87-5.97	300	7.46652	0.333131	8.464
ATP	34	55	DLGKSREGSRTDDEVVQREEEA	2508.2	6.33-6.42	900	7.71536	0.093751	8.464
ADP	36	55	GKSREGSRTDDEVVQREEEA	2280.09	5.85-6.02	10	6.20018	0.169761	6.708
ADP	36	55	GKSREGSRTDDEVVQREEEA	2280.09	5.71-6	300	6.22105	0.0502207	6.708
ADP	36	55	GKSREGSRTDDEVVQREEEA	2280.09	6.21-6.28	900	6.65757	0.377767	6.708
APO	36	55	GKSREGSRTDDEVVQREEEA	2280.09	5.94-6.06	10	6.31546	0.217247	6.708
APO	36	55	GKSREGSRTDDEVVQREEEA	2280.09	5.92-6.06	300	6.44788	0.273142	6.708
APO	36	55	GKSREGSRTDDEVVQREEEA	2280.09	5.85-6.04	900	6.58837	0.0942574	6.708
ATP	36	55	GKSREGSRTDDEVVQREEEA	2280.09	5.58-5.6	10	6.3649	0.154048	6.708
ATP	36	55	GKSREGSRTDDEVVQREEEA	2280.09	5.36-5.43	300	6.5408	0.161681	6.708
ATP	36	55	GKSREGSRTDDEVVQREEEA	2280.09	5.65-5.75	900	6.76291	0.151306	6.708
ADP	47	54	EVVQREEE	1018.49	5.01-5.02	10	3.40019	0.101518	3.62
ADP	47	54	EVVQREEE	1018.49	5.02-5.19	300	3.39576	0.0930471	3.62
ADP	47	54	EVVQREEE	1018.49	5.14-5.28	900	3.53191	0.197293	3.62
APO	47	54	EVVQREEE	1018.49	5.09-5.27	10	3.34428	0.0359781	3.62
APO	47	54	EVVQREEE	1018.49	4.95-5.15	300	3.46514	0.0348805	3.62
APO	47	54	EVVQREEE	1018.49	4.9-5.14	900	3.52125	0.0291188	3.62
ATP	47	54	EVVQREEE	1018.49	4.81-5.02	10	3.35574	0.0423753	3.62
ATP	47	54	EVVQREEE	1018.49	4.78-4.84	300	3.4563	0.153164	3.62
ATP	47	54	EVVQREEE	1018.49	4.96-5.16	900	3.53372	0.0288656	3.62
ADP	47	55	EVVQREEEA	1089.53	5.17-5.25	10	4.13608	0.0864595	4.626
ADP	47	55	EVVQREEEA	1089.53	5.19-5.19	300	4.26297	0.0122273	4.626
ADP	47	55	EVVQREEEA	1089.53	5.33-5.65	900	4.39118	0.107062	4.626
APO	47	55	EVVQREEEA	1089.53	5.24-5.47	10	4.11912	0.0199027	4.626
APO	47	55	EVVQREEEA	1089.53	5.23-5.4	300	4.19336	0.0522969	4.626
APO	47	55	EVVQREEEA	1089.53	5.14-5.35	900	4.25262	0.0751491	4.626
ATP	47	55	EVVQREEEA	1089.53	4.9-5.16	10	3.92549	0.0322942	4.626
ATP	47	55	EVVQREEEA	1089.53	4.81-4.92	300	4.25482	0.110346	4.626
ATP	47	55	EVVQREEEA	1089.53	5.09-5.34	900	4.27244	0.0288894	4.626
ADP	56	65	IQLDGLNASQ	1059.55	9.24-9.42	10	4.52483	0.151502	5.146
ADP	56	65	IQLDGLNASQ	1059.55	9.31-9.49	300	4.6001	0.153866	5.146
ADP	56	65	IQLDGLNASQ	1059.55	9.5-9.56	900	4.7965	0.262653	5.146
APO	56	65	IQLDGLNASQ	1059.55	9.36-9.36	10	4.7176	0.0741079	5.146
APO	56	65	IQLDGLNASQ	1059.55	9.45-9.56	300	4.72628	0.00864208	5.146
APO	56	65	IQLDGLNASQ	1059.55	9.41-9.59	900	4.74526	0.0495428	5.146
ATP	56	65	IQLDGLNASQ	1059.55	8.99-9.04	10	4.61875	0.164019	5.146
ATP	56	65	IQLDGLNASQ	1059.55	8.71-8.73	300	4.6374	0.143884	5.146
ATP	56	65	IQLDGLNASQ	1059.55	9.03-9.1	900	4.76605	0.125954	5.146
ADP	56	68	IQLDGLNASQIRE	1457.79	9.56-9.6	10	6.66304	0.110806	7.736
ADP	56	68	IQLDGLNASQIRE	1457.79	9.63-9.64	300	6.79104	0.224371	7.736
ADP	56	68	IQLDGLNASQIRE	1457.79	9.76-9.77	900	7.06414	0.374475	7.736
APO	56	68	IQLDGLNASQIRE	1457.79	9.63-9.64	10	6.92184	0.178506	7.736
APO	56	68	IQLDGLNASQIRE	1457.79	9.77-9.78	300	6.98772	0.0280164	7.736
APO	56	68	IQLDGLNASQIRE	1457.79	9.71-9.76	900	6.95021	0.0595267	7.736
ATP	56	68	IQLDGLNASQIRE	1457.79	9.3-9.35	10	6.71157	0.136301	7.736
ATP	56	68	IQLDGLNASQIRE	1457.79	8.96-9.01	300	6.76712	0.21026	7.736
ATP	56	68	IQLDGLNASQIRE	1457.79	9.33-9.37	900	6.98373	0.174299	7.736
ADP	56	78	IQLDGLNASQIRELREKSEKFAF	2695.45	10.5-10.57	10	13.0693	0.169691	15.072
ADP	56	78	IQLDGLNASQIRELREKSEKFAF	2695.45	10.55-10.6	300	13.4146	0.375274	15.072
ADP	56	78	IQLDGLNASQIRELREKSEKFAF	2695.45	10.62-10.75	900	13.8045	0.602568	15.072
APO	56	78	IQLDGLNASQIRELREKSEKFAF	2695.45	10.5-10.53	10	13.8249	0.256561	15.072
APO	56	78	IQLDGLNASQIRELREKSEKFAF	2695.45	10.66-10.86	300	13.7667	0.0716002	15.072
APO	56	78	IQLDGLNASQIRELREKSEKFAF	2695.45	10.58-10.64	900	13.9335	0.0225176	15.072
ATP	56	78	IQLDGLNASQIRELREKSEKFAF	2695.45	10.19-10.24	10	13.0942	0.172587	15.072
ATP	56	78	IQLDGLNASQIRELREKSEKFAF	2695.45	9.91-9.92	300	13.5437	0.334484	15.072
ATP	56	78	IQLDGLNASQIRELREKSEKFAF	2695.45	10.14-10.15	900	13.8729	0.280416	15.072
ADP	56	88	IQLDGLNASQIRELREKSEKFAFQAEVNRMMKL	3897.07	11.15-11.2	10	17.3289	0.387569	23.135
ADP	56	88	IQLDGLNASQIRELREKSEKFAFQAEVNRMMKL	3897.07	11.22-11.23	300	20.6292	0.544218	23.135
ADP	56	88	IQLDGLNASQIRELREKSEKFAFQAEVNRMMKL	3897.07	11.2-11.26	900	20.9568	0.896871	23.135
APO	56	88	IQLDGLNASQIRELREKSEKFAFQAEVNRMMKL	3897.07	11.13-11.18	10	18.6087	0.230115	23.135
APO	56	88	IQLDGLNASQIRELREKSEKFAFQAEVNRMMKL	3897.07	11.29-11.3	300	21.1145	0.213712	23.135
APO	56	88	IQLDGLNASQIRELREKSEKFAFQAEVNRMMKL	3897.07	11.24-11.25	900	21.1106	0.127662	23.135
ATP	56	88	IQLDGLNASQIRELREKSEKFAFQAEVNRMMKL	3897.07	10.78-10.84	10	16.8801	0.0781624	23.135
ATP	56	88	IQLDGLNASQIRELREKSEKFAFQAEVNRMMKL	3897.07	10.59-10.6	300	20.1857	0.410932	23.135
ATP	56	88	IQLDGLNASQIRELREKSEKFAFQAEVNRMMKL	3897.07	10.79-10.84	900	21.0792	0.377232	23.135
ADP	59	78	DGLNASQIRELREKSEKFAF	2342.24	9.9-9.91	10	11.7244	0.196024	13.945
ADP	59	78	DGLNASQIRELREKSEKFAF	2342.24	9.97-10.02	300	12.1835	0.472508	13.945
ADP	59	78	DGLNASQIRELREKSEKFAF	2342.24	10.03-10.08	900	12.471	0.575669	13.945
APO	59	78	DGLNASQIRELREKSEKFAF	2342.24	9.99-10.08	10	12.3932	0.144923	13.945
APO	59	78	DGLNASQIRELREKSEKFAF	2342.24	10.07-10.23	300	12.4095	0.224926	13.945
APO	59	78	DGLNASQIRELREKSEKFAF	2342.24	10.04-10.09	900	12.4668	0.312	13.945
ATP	59	78	DGLNASQIRELREKSEKFAF	2342.24	9.62-9.71	10	11.6942	0.0420734	13.945
ATP	59	78	DGLNASQIRELREKSEKFAF	2342.24	9.22-9.29	300	12.1257	0.370708	13.945
ATP	59	78	DGLNASQIRELREKSEKFAF	2342.24	9.6-9.67	900	12.4108	0.198668	13.945
ADP	66	85	IRELREKSEKFAFQAEVNRM	2484.32	8.59-8.6	10	7.28974	0.168321	9.656
ADP	66	85	IRELREKSEKFAFQAEVNRM	2484.32	8.64-8.65	300	8.8052	0.336697	9.656
ADP	66	85	IRELREKSEKFAFQAEVNRM	2484.32	8.99-9.14	900	8.9613	0.424311	9.656
APO	66	85	IRELREKSEKFAFQAEVNRM	2484.32	8.54-8.86	10	8.40394	0.223861	9.656
APO	66	85	IRELREKSEKFAFQAEVNRM	2484.32	8.69-8.94	300	9.04052	0.111255	9.656
APO	66	85	IRELREKSEKFAFQAEVNRM	2484.32	8.64-8.7	900	9.16766	0.0594373	9.656
ATP	66	85	IRELREKSEKFAFQAEVNRM	2484.32	8.33-8.38	10	7.11594	0.122666	9.656
ATP	66	85	IRELREKSEKFAFQAEVNRM	2484.32	8.15-8.16	300	8.64731	0.290653	9.656
ATP	66	85	IRELREKSEKFAFQAEVNRM	2484.32	8.39-8.43	900	8.97132	0.192224	9.656
ADP	66	88	IRELREKSEKFAFQAEVNRMMKL	2857.55	10.48-10.53	10	6.80923	0.314164	11.445
ADP	66	88	IRELREKSEKFAFQAEVNRMMKL	2857.55	10.57-10.58	300	9.9864	0.355631	11.445
ADP	66	88	IRELREKSEKFAFQAEVNRMMKL	2857.55	10.71-10.91	900	10.4021	0.583796	11.445
APO	66	88	IRELREKSEKFAFQAEVNRMMKL	2857.55	10.38-10.74	10	8.06691	0.0918989	11.445
APO	66	88	IRELREKSEKFAFQAEVNRMMKL	2857.55	10.67-10.84	300	10.3408	0.168199	11.445
APO	66	88	IRELREKSEKFAFQAEVNRMMKL	2857.55	10.6-10.69	900	10.3643	0.0560397	11.445
ATP	66	88	IRELREKSEKFAFQAEVNRMMKL	2857.55	10.17-10.18	10	6.60213	0.242095	11.445
ATP	66	88	IRELREKSEKFAFQAEVNRMMKL	2857.55	9.87-10.05	300	9.85396	0.536148	11.445
ATP	66	88	IRELREKSEKFAFQAEVNRMMKL	2857.55	10.14-10.43	900	10.2662	0.259628	11.445
ADP	69	78	LREKSEKFAF	1256.7	8.19-8.24	10	3.16173	0.0795381	3.846
ADP	69	78	LREKSEKFAF	1256.7	8.33-8.35	300	3.36076	0.15288	3.846
ADP	69	78	LREKSEKFAF	1256.7	8.71-8.83	900	3.61284	0.410087	3.846
APO	69	78	LREKSEKFAF	1256.7	8.41-8.43	10	3.45547	0.0343605	3.846
APO	69	78	LREKSEKFAF	1256.7	8.56-8.66	300	3.46781	0.0321971	3.846
APO	69	78	LREKSEKFAF	1256.7	8.43-8.48	900	3.55819	0.0272222	3.846
ATP	69	78	LREKSEKFAF	1256.7	8.04-8.19	10	3.21077	0.0756541	3.846
ATP	69	78	LREKSEKFAF	1256.7	7.9-8	300	3.34778	0.225933	3.846
ATP	69	78	LREKSEKFAF	1256.7	8.19-8.22	900	3.45066	0.12496	3.846
ADP	69	85	LREKSEKFAFQAEVNRM	2086.1	8.76-8.78	10	6.57957	0.374299	8.538
ADP	69	85	LREKSEKFAFQAEVNRM	2086.1	8.88-8.91	300	7.53659	0.255625	8.538
ADP	69	85	LREKSEKFAFQAEVNRM	2086.1	9.16-9.21	900	7.75535	0.599178	8.538
APO	69	85	LREKSEKFAFQAEVNRM	2086.1	8.78-8.97	10	6.95543	0.240383	8.538
APO	69	85	LREKSEKFAFQAEVNRM	2086.1	8.91-9.04	300	7.72139	0.356533	8.538
APO	69	85	LREKSEKFAFQAEVNRM	2086.1	8.89-9.05	900	7.63316	0.176759	8.538
ATP	69	85	LREKSEKFAFQAEVNRM	2086.1	8.54-8.58	10	6.15495	0.14275	8.538
ATP	69	85	LREKSEKFAFQAEVNRM	2086.1	8.22-8.29	300	7.65403	0.398314	8.538
ATP	69	85	LREKSEKFAFQAEVNRM	2086.1	8.54-8.68	900	7.93939	0.0466964	8.538
ADP	69	88	LREKSEKFAFQAEVNRMMKL	2459.33	10.72-10.82	10	6.4976	0.339274	10.475
ADP	69	88	LREKSEKFAFQAEVNRMMKL	2459.33	10.84-10.92	300	9.22789	0.315203	10.475
ADP	69	88	LREKSEKFAFQAEVNRMMKL	2459.33	11.08-11.19	900	9.59161	0.346522	10.475
APO	69	88	LREKSEKFAFQAEVNRMMKL	2459.33	10.69-10.92	10	7.38449	0.201262	10.475
APO	69	88	LREKSEKFAFQAEVNRMMKL	2459.33	10.91-10.92	300	9.79413	0.132294	10.475
APO	69	88	LREKSEKFAFQAEVNRMMKL	2459.33	10.83-10.93	900	9.67987	0.0394064	10.475
ATP	69	88	LREKSEKFAFQAEVNRMMKL	2459.33	10.49-10.55	10	5.9209	0.170038	10.475
ATP	69	88	LREKSEKFAFQAEVNRMMKL	2459.33	10.26-10.31	300	9.1212	0.114023	10.475
ATP	69	88	LREKSEKFAFQAEVNRMMKL	2459.33	10.43-10.53	900	9.63836	0.363376	10.475
ADP	79	85	QAEVNRM	848.906	5.99-6.3	10	2.43183	0.142791	3.924
ADP	79	85	QAEVNRM	848.906	5.9-6.27	300	3.535	0.118962	3.924
ADP	79	85	QAEVNRM	848.906	6.23-6.52	900	3.61871	0.162944	3.924
APO	79	85	QAEVNRM	848.906	6-6.26	10	2.86269	0.0437967	3.924
APO	79	85	QAEVNRM	848.906	6.03-6.22	300	3.63729	0.0545554	3.924
APO	79	85	QAEVNRM	848.906	5.97-6.31	900	3.66109	0.0680879	3.924
ATP	79	85	QAEVNRM	848.906	5.84-6.02	10	2.03603	0.0691753	3.924
ATP	79	85	QAEVNRM	848.906	5.59-5.94	300	3.51878	0.0557503	3.924
ATP	79	85	QAEVNRM	848.906	5.82-6.13	900	3.59203	0.0640081	3.924
ADP	79	88	QAEVNRMMKL	1222.47	8.66-8.85	10	2.50676	0.193287	6.129
ADP	79	88	QAEVNRMMKL	1222.47	8.78-8.96	300	5.31767	0.222014	6.129
ADP	79	88	QAEVNRMMKL	1222.47	9.05-9.18	900	5.45609	0.304977	6.129
APO	79	88	QAEVNRMMKL	1222.47	8.76-9.04	10	3.3781	0.0804115	6.129
APO	79	88	QAEVNRMMKL	1222.47	8.97-9.18	300	5.53781	0.0715264	6.129
APO	79	88	QAEVNRMMKL	1222.47	8.93-8.95	900	5.55058	0.0630042	6.129
ATP	79	88	QAEVNRMMKL	1222.47	8.54-8.65	10	2.1117	0.0481035	6.129
ATP	79	88	QAEVNRMMKL	1222.47	8.35-8.35	300	4.84217	0.109009	6.129
ATP	79	88	QAEVNRMMKL	1222.47	8.59-8.7	900	5.4022	0.0580151	6.129
ADP	86	93	MKLIINSL	933.084	11.64-11.79	10	2.39131	0.0430628	5.022
ADP	86	93	MKLIINSL	933.084	11.73-11.77	300	4.30134	0.14451	5.022
ADP	86	93	MKLIINSL	933.084	11.69-11.86	900	4.3923	0.102656	5.022
APO	86	93	MKLIINSL	933.084	11.62-11.95	10	2.53778	0.161788	5.022
APO	86	93	MKLIINSL	933.084	11.77-12.06	300	4.40876	0.0546641	5.022
APO	86	93	MKLIINSL	933.084	11.7-11.98	900	4.50697	0.06838	5.022
ATP	86	93	MKLIINSL	933.084	11.36-11.53	10	2.28138	0.0624804	5.022
ATP	86	93	MKLIINSL	933.084	11.09-11.33	300	3.4649	0.0720614	5.022
ATP	86	93	MKLIINSL	933.084	11.3-11.36	900	4.38086	0.14215	5.022
ADP	86	100	MKLIINSLYKNKEIF	1858.22	10.76-10.94	10	4.01255	0.141039	8.248
ADP	86	100	MKLIINSLYKNKEIF	1858.22	10.76-10.9	300	6.68109	0.168478	8.248
ADP	86	100	MKLIINSLYKNKEIF	1858.22	11.05-11.23	900	7.31428	0.299343	8.248
APO	86	100	MKLIINSLYKNKEIF	1858.22	10.83-11.05	10	4.44271	0.209885	8.248
APO	86	100	MKLIINSLYKNKEIF	1858.22	10.95-11.1	300	7.31323	0.143878	8.248
APO	86	100	MKLIINSLYKNKEIF	1858.22	10.91-10.98	900	7.48855	0.103988	8.248
ATP	86	100	MKLIINSLYKNKEIF	1858.22	10.54-10.65	10	4.1589	0.0590152	8.248
ATP	86	100	MKLIINSLYKNKEIF	1858.22	10.34-10.39	300	6.04748	0.0749641	8.248
ATP	86	100	MKLIINSLYKNKEIF	1858.22	10.52-10.6	900	7.17513	0.120516	8.248
ADP	86	101	MKLIINSLYKNKEIFL	1970.16	11.61-11.66	10	4.14381	0.155425	9.404
ADP	86	101	MKLIINSLYKNKEIFL	1970.16	11.63-11.66	300	7.15465	0.421253	9.404
ADP	86	101	MKLIINSLYKNKEIFL	1970.16	11.79-11.81	900	7.82301	0.342755	9.404
APO	86	101	MKLIINSLYKNKEIFL	1970.16	11.61-11.73	10	4.50183	0.0145779	9.404
APO	86	101	MKLIINSLYKNKEIFL	1970.16	11.66-11.89	300	7.6094	0.125381	9.404
APO	86	101	MKLIINSLYKNKEIFL	1970.16	11.67-11.85	900	8.00795	0.158903	9.404
ATP	86	101	MKLIINSLYKNKEIFL	1970.16	11.34-11.39	10	4.21142	0.0805675	9.404
ATP	86	101	MKLIINSLYKNKEIFL	1970.16	11.01-11.07	300	6.28187	0.338053	9.404
ATP	86	101	MKLIINSLYKNKEIFL	1970.16	11.25-11.37	900	7.53619	0.378973	9.404
ADP	89	98	IINSLYKNKE	1223.7	6.87-7.01	10	3.96885	0.0453848	4.788
ADP	89	98	IINSLYKNKE	1223.7	6.86-6.92	300	4.21863	0.0578578	4.788
ADP	89	98	IINSLYKNKE	1223.7	7.25-7.37	900	4.32456	0.193739	4.788
APO	89	98	IINSLYKNKE	1223.7	7.04-7.17	10	4.14381	0.164432	4.788
APO	89	98	IINSLYKNKE	1223.7	7.06-7.26	300	4.27369	0.0786233	4.788
APO	89	98	IINSLYKNKE	1223.7	6.92-7.06	900	4.37304	0.0602863	4.788
ATP	89	98	IINSLYKNKE	1223.7	6.65-6.66	10	3.95269	0.0602982	4.788
ATP	89	98	IINSLYKNKE	1223.7	6.45-6.65	300	4.19788	0.0747526	4.788
ATP	89	98	IINSLYKNKE	1223.7	6.74-6.86	900	4.28287	0.155358	4.788
ADP	89	100	IINSLYKNKEIF	1482.84	9.76-9.91	10	3.43995	0.0663765	6.078
ADP	89	100	IINSLYKNKEIF	1482.84	9.79-9.88	300	4.68249	0.2802	6.078
ADP	89	100	IINSLYKNKEIF	1482.84	10.08-10.17	900	5.10167	0.395319	6.078
APO	89	100	IINSLYKNKEIF	1482.84	9.75-10.08	10	3.8885	0.0459737	6.078
APO	89	100	IINSLYKNKEIF	1482.84	9.96-10.25	300	5.12619	0.0807551	6.078
APO	89	100	IINSLYKNKEIF	1482.84	9.9-10.21	900	5.1661	0.0360007	6.078
ATP	89	100	IINSLYKNKEIF	1482.84	9.67-9.68	10	3.51207	0.0775662	6.078
ATP	89	100	IINSLYKNKEIF	1482.84	9.29-9.32	300	4.45943	0.129818	6.078
ATP	89	100	IINSLYKNKEIF	1482.84	9.63-9.69	900	4.97444	0.331868	6.078
ADP	89	101	IINSLYKNKEIFL	1596.93	10.84-10.92	10	3.35745	0.0986166	6.693
ADP	89	101	IINSLYKNKEIFL	1596.93	10.81-10.95	300	4.79077	0.41994	6.693
ADP	89	101	IINSLYKNKEIFL	1596.93	11.12-11.29	900	5.29355	0.376647	6.693
APO	89	101	IINSLYKNKEIFL	1596.93	10.85-11.15	10	3.70529	0.0286964	6.693
APO	89	101	IINSLYKNKEIFL	1596.93	10.96-11.26	300	5.20979	0.0405312	6.693
APO	89	101	IINSLYKNKEIFL	1596.93	10.95-11.22	900	5.62192	0.069033	6.693
ATP	89	101	IINSLYKNKEIFL	1596.93	10.59-10.68	10	3.43533	0.0840725	6.693
ATP	89	101	IINSLYKNKEIFL	1596.93	10.41-10.42	300	4.34538	0.185875	6.693
ATP	89	101	IINSLYKNKEIFL	1596.93	10.59-10.66	900	5.12745	0.495351	6.693
ADP	89	117	IINSLYKNKEIFLRELISNASDALDKIRL	3393.94	14.04-14.05	10	2.20519	0.0790329	18.195
ADP	89	117	IINSLYKNKEIFLRELISNASDALDKIRL	3393.94	14.11-14.12	300	4.92321	1.07827	18.195
ADP	89	117	IINSLYKNKEIFLRELISNASDALDKIRL	3393.94	14-14.01	900	5.79275	0.898801	18.195
APO	89	117	IINSLYKNKEIFLRELISNASDALDKIRL	3393.94	13.95-14.02	10	2.54685	0.0861981	18.195
APO	89	117	IINSLYKNKEIFLRELISNASDALDKIRL	3393.94	14.11-14.12	300	5.73996	0.0439287	18.195
APO	89	117	IINSLYKNKEIFLRELISNASDALDKIRL	3393.94	14.13-14.23	900	7.18703	0.120886	18.195
ATP	89	117	IINSLYKNKEIFLRELISNASDALDKIRL	3393.94	13.73-13.74	10	2.2618	0.0366408	18.195
ATP	89	117	IINSLYKNKEIFLRELISNASDALDKIRL	3393.94	13.41-13.42	300	3.62507	0.238272	18.195
ATP	89	117	IINSLYKNKEIFLRELISNASDALDKIRL	3393.94	13.53-13.54	900	5.2323	1.08182	18.195
ADP	94	101	YKNKEIFL	1055.6	9.44-9.46	10	0.927675	0.130675	3.591
ADP	94	101	YKNKEIFL	1055.6	9.53-9.6	300	2.30103	0.342214	3.591
ADP	94	101	YKNKEIFL	1055.6	9.75-9.86	900	2.71559	0.259154	3.591
APO	94	101	YKNKEIFL	1055.6	9.6-9.86	10	1.12618	0.0587151	3.591
APO	94	101	YKNKEIFL	1055.6	9.84-10.02	300	2.5137	0.0362821	3.591
APO	94	101	YKNKEIFL	1055.6	9.68-9.94	900	3.01544	0.0720424	3.591
ATP	94	101	YKNKEIFL	1055.6	9.3-9.42	10	1.00907	0.0477789	3.591
ATP	94	101	YKNKEIFL	1055.6	9.01-9.1	300	1.82602	0.200224	3.591
ATP	94	101	YKNKEIFL	1055.6	9.36-9.37	900	2.44268	0.285344	3.591
ADP	94	117	YKNKEIFLRELISNASDALDKIRL	2853.62	13.59-13.68	10	0.381591	0.10928	15.19
ADP	94	117	YKNKEIFLRELISNASDALDKIRL	2853.62	13.65-13.71	300	1.58805	0	15.19
ADP	94	117	YKNKEIFLRELISNASDALDKIRL	2853.62	13.74-13.76	300	2.74318	0.980159	15.19
ADP	94	117	YKNKEIFLRELISNASDALDKIRL	2853.62	13.61-13.71	900	3.43294	0.852597	15.19
APO	94	117	YKNKEIFLRELISNASDALDKIRL	2853.62	13.2-13.64	10	0.83476	0	15.19
APO	94	117	YKNKEIFLRELISNASDALDKIRL	2853.62	12.86-13.9	10	0.541316	0.0723891	15.19
APO	94	117	YKNKEIFLRELISNASDALDKIRL	2853.62	12.9-13.9	300	3.49761	0.056606	15.19
APO	94	117	YKNKEIFLRELISNASDALDKIRL	2853.62	12.9-13.9	900	4.83019	0.0450774	15.19
ATP	94	117	YKNKEIFLRELISNASDALDKIRL	2853.62	13.26-13.27	10	0.769166	0.0214819	15.19
ATP	94	117	YKNKEIFLRELISNASDALDKIRL	2853.62	13.22-13.23	10	0.362028	0.0451778	15.19
ATP	94	117	YKNKEIFLRELISNASDALDKIRL	2853.62	12.88-12.97	300	1.56319	0.0802503	15.19
ATP	94	117	YKNKEIFLRELISNASDALDKIRL	2853.62	13.05-13.36	900	2.92269	0	15.19
ATP	94	117	YKNKEIFLRELISNASDALDKIRL	2853.62	13.07-13.13	900	2.98737	1.05924	15.19
ADP	101	117	LRELISNASDALDKIRL	1929.12	11.19-11.2	10	0.120122	0.0230252	9.256
ADP	101	117	LRELISNASDALDKIRL	1929.12	11.21-11.34	10	0.123619	0.000712527	9.256
ADP	101	117	LRELISNASDALDKIRL	1929.12	11.14-11.16	10	0.148919	0.061831	9.256
ADP	101	117	LRELISNASDALDKIRL	1929.12	11.27-11.28	300	1.05477	0.389124	9.256
ADP	101	117	LRELISNASDALDKIRL	1929.12	11.38-11.41	300	0.993272	0.466994	9.256
ADP	101	117	LRELISNASDALDKIRL	1929.12	11.27-11.43	300	0.993477	0.449605	9.256
ADP	101	117	LRELISNASDALDKIRL	1929.12	11.25-11.26	900	1.24401	0.31173	9.256
ADP	101	117	LRELISNASDALDKIRL	1929.12	11.3-11.41	900	1.18045	0.342499	9.256
ADP	101	117	LRELISNASDALDKIRL	1929.12	11.17-11.42	900	1.18107	0.326835	9.256
APO	101	117	LRELISNASDALDKIRL	1929.12	11.24-11.25	10	0.165991	0.0481826	9.256
APO	101	117	LRELISNASDALDKIRL	1929.12	11.26-11.27	10	0.200341	0.0475995	9.256
APO	101	117	LRELISNASDALDKIRL	1929.12	11.14-11.15	10	0.190879	0.0386854	9.256
APO	101	117	LRELISNASDALDKIRL	1929.12	11.36-11.37	300	1.3125	0.0470268	9.256
APO	101	117	LRELISNASDALDKIRL	1929.12	11.4-11.41	300	1.3234	0.0103316	9.256
APO	101	117	LRELISNASDALDKIRL	1929.12	11.3-11.57	300	1.27568	0.0238697	9.256
APO	101	117	LRELISNASDALDKIRL	1929.12	11.35-11.36	900	1.81088	0.0498502	9.256
APO	101	117	LRELISNASDALDKIRL	1929.12	11.32-11.37	900	1.77489	0.0592588	9.256
APO	101	117	LRELISNASDALDKIRL	1929.12	11.24-11.25	900	1.87239	0.112861	9.256
ATP	101	117	LRELISNASDALDKIRL	1929.12	10.89-10.94	10	0.121562	0.00809275	9.256
ATP	101	117	LRELISNASDALDKIRL	1929.12	10.89-10.97	10	0.127527	0.0171488	9.256
ATP	101	117	LRELISNASDALDKIRL	1929.12	10.85-10.86	10	0.178538	0.060869	9.256
ATP	101	117	LRELISNASDALDKIRL	1929.12	10.66-10.67	300	0.380524	0.0560965	9.256
ATP	101	117	LRELISNASDALDKIRL	1929.12	10.59-10.73	300	0.410349	0.0133919	9.256
ATP	101	117	LRELISNASDALDKIRL	1929.12	10.57-10.7	300	0.377439	0.00899169	9.256
ATP	101	117	LRELISNASDALDKIRL	1929.12	10.95-10.96	900	1.03256	0.48464	9.256
ATP	101	117	LRELISNASDALDKIRL	1929.12	10.86-10.98	900	1.02392	0.433809	9.256
ATP	101	117	LRELISNASDALDKIRL	1929.12	10.79-10.8	900	1.08007	0.482476	9.256
ADP	101	119	LRELISNASDALDKIRLIS	2130.23	11.48-11.58	300	2.03787	0.821107	10.884
ADP	101	119	LRELISNASDALDKIRLIS	2130.23	11.43-11.47	900	2.53234	0.575917	10.884
APO	101	119	LRELISNASDALDKIRLIS	2130.23	11.35-11.41	10	0.273167	0.0759086	10.884
APO	101	119	LRELISNASDALDKIRLIS	2130.23	11.47-11.56	300	2.64182	0.00295712	10.884
APO	101	119	LRELISNASDALDKIRLIS	2130.23	11.45-11.52	900	3.31514	0.0950701	10.884
ATP	101	119	LRELISNASDALDKIRLIS	2130.23	11.09-11.14	10	0.107346	0.0374652	10.884
ATP	101	119	LRELISNASDALDKIRLIS	2130.23	10.71-10.84	300	0.961207	0.0371631	10.884
ATP	101	119	LRELISNASDALDKIRLIS	2130.23	11.03-11.08	900	2.21948	0.737683	10.884
ADP	102	117	RELISNASDALDKIRL	1816.03	10.62-10.63	10	0.0696361	0.0760844	8.836
ADP	102	117	RELISNASDALDKIRL	1816.03	10.67-10.72	300	0.957233	0.42731	8.836
ADP	102	117	RELISNASDALDKIRL	1816.03	10.62-10.67	900	1.11123	0.297636	8.836
APO	102	117	RELISNASDALDKIRL	1816.03	10.64-10.65	10	0.063535	0.0585717	8.836
APO	102	117	RELISNASDALDKIRL	1816.03	10.77-10.78	300	1.2017	0.00874537	8.836
APO	102	117	RELISNASDALDKIRL	1816.03	10.7-10.75	900	1.78845	0.0280864	8.836
ATP	102	117	RELISNASDALDKIRL	1816.03	10.42-10.45	10	0.0406035	0.0967654	8.836
ATP	102	117	RELISNASDALDKIRL	1816.03	10.16-10.17	300	0.318727	0.0448644	8.836
ATP	102	117	RELISNASDALDKIRL	1816.03	10.39-10.48	900	0.952395	0.493568	8.836
ADP	104	117	LISNASDALDKIRL	1530.88	10.67-10.82	10	0.133184	0.0111662	7.365
ADP	104	117	LISNASDALDKIRL	1530.88	10.76-10.91	300	1.0266	0.459547	7.365
ADP	104	117	LISNASDALDKIRL	1530.88	10.71-10.72	900	1.25225	0.357303	7.365
APO	104	117	LISNASDALDKIRL	1530.88	10.69-10.9	10	0.209698	0.0344266	7.365
APO	104	117	LISNASDALDKIRL	1530.88	10.83-11.05	300	1.31486	0.0109848	7.365
APO	104	117	LISNASDALDKIRL	1530.88	10.8-11.01	900	1.78233	0.0234433	7.365
ATP	104	117	LISNASDALDKIRL	1530.88	10.33-10.38	10	0.136252	0.0266893	7.365
ATP	104	117	LISNASDALDKIRL	1530.88	10.21-10.22	300	0.425329	0.0701959	7.365
ATP	104	117	LISNASDALDKIRL	1530.88	10.39-10.52	900	1.08838	0.447028	7.365
ADP	118	132	ISLTDENALAGNEEL	1589.78	10.91-10.97	10	4.92249	0.239415	6.72
ADP	118	132	ISLTDENALAGNEEL	1589.78	10.95-11.03	300	5.89792	0.424987	6.72
ADP	118	132	ISLTDENALAGNEEL	1589.78	10.92-10.99	900	6.33076	0.68623	6.72
APO	118	132	ISLTDENALAGNEEL	1589.78	10.84-10.85	10	5.57295	0.228382	6.72
APO	118	132	ISLTDENALAGNEEL	1589.78	10.94-11.2	300	6.23616	0.0710783	6.72
APO	118	132	ISLTDENALAGNEEL	1589.78	10.88-10.95	900	6.28578	0.0927715	6.72
ATP	118	132	ISLTDENALAGNEEL	1589.78	10.51-10.65	10	4.85632	0.0499957	6.72
ATP	118	132	ISLTDENALAGNEEL	1589.78	10.3-10.36	300	5.69391	0.217705	6.72
ATP	118	132	ISLTDENALAGNEEL	1589.78	10.59-10.6	900	6.14811	0.269289	6.72
ADP	124	132	NALAGNEEL	931.459	9.05-9.12	10	3.28289	0.0376551	4.038
ADP	124	132	NALAGNEEL	931.459	9.06-9.11	300	3.5969	0.232514	4.038
ADP	124	132	NALAGNEEL	931.459	9.31-9.36	900	3.76072	0.278754	4.038
APO	124	132	NALAGNEEL	931.459	9.08-9.11	10	3.53767	0.162772	4.038
APO	124	132	NALAGNEEL	931.459	9.2-9.42	300	3.74111	0.0676039	4.038
APO	124	132	NALAGNEEL	931.459	9.16-9.17	900	3.83456	0.0188724	4.038
ATP	124	132	NALAGNEEL	931.459	8.83-8.84	10	3.28347	0.10092	4.038
ATP	124	132	NALAGNEEL	931.459	8.48-8.53	300	3.53306	0.0455766	4.038
ATP	124	132	NALAGNEEL	931.459	8.76-8.91	900	3.72227	0.144272	4.038
ADP	132	159	LTVKIKCDKEKNLLHVTDTGVGMTREEL	3174.73	8.86-8.91	10	1.18215	0.0389045	12.096
ADP	132	159	LTVKIKCDKEKNLLHVTDTGVGMTREEL	3174.73	8.93-8.95	10	1.65746	0.0899681	12.096
ADP	132	159	LTVKIKCDKEKNLLHVTDTGVGMTREEL	3174.73	8.91-9	300	2.0222	0.339367	12.096
ADP	132	159	LTVKIKCDKEKNLLHVTDTGVGMTREEL	3174.73	8.95-8.96	300	2.61832	0	12.096
ADP	132	159	LTVKIKCDKEKNLLHVTDTGVGMTREEL	3174.73	9.05-9.07	900	2.41021	0.365356	12.096
ADP	132	159	LTVKIKCDKEKNLLHVTDTGVGMTREEL	3174.73	9.14-9.15	900	3.325	0.588194	12.096
APO	132	159	LTVKIKCDKEKNLLHVTDTGVGMTREEL	3174.73	8.85-8.99	10	1.37476	0.0526349	12.096
APO	132	159	LTVKIKCDKEKNLLHVTDTGVGMTREEL	3174.73	9.01-9.11	10	1.91163	0	12.096
APO	132	159	LTVKIKCDKEKNLLHVTDTGVGMTREEL	3174.73	9.01-9.02	300	2.45006	0.146684	12.096
APO	132	159	LTVKIKCDKEKNLLHVTDTGVGMTREEL	3174.73	8.95-9.07	900	2.96879	0.0324541	12.096
ATP	132	159	LTVKIKCDKEKNLLHVTDTGVGMTREEL	3174.73	8.6-8.61	10	1.17812	0.093781	12.096
ATP	132	159	LTVKIKCDKEKNLLHVTDTGVGMTREEL	3174.73	8.6-8.62	10	1.65793	0.176448	12.096
ATP	132	159	LTVKIKCDKEKNLLHVTDTGVGMTREEL	3174.73	8.38-8.39	300	1.68196	0.100735	12.096
ATP	132	159	LTVKIKCDKEKNLLHVTDTGVGMTREEL	3174.73	8.28-8.36	300	2.43331	0.245696	12.096
ATP	132	159	LTVKIKCDKEKNLLHVTDTGVGMTREEL	3174.73	8.76-8.77	900	2.01755	0.501798	12.096
ATP	132	159	LTVKIKCDKEKNLLHVTDTGVGMTREEL	3174.73	8.62-8.63	900	3.06897	0.430164	12.096
ADP	133	145	TVKIKCDKEKNLL	1534.91	7.17-7.18	10	1.18643	0.0516355	4.434
ADP	133	145	TVKIKCDKEKNLL	1534.91	7.16-7.27	10	1.1081	0.0229479	4.434
ADP	133	145	TVKIKCDKEKNLL	1534.91	7.16-7.31	10	0.908836	0.0103582	4.434
ADP	133	145	TVKIKCDKEKNLL	1534.91	7.22-7.33	300	1.53107	0.202153	4.434
ADP	133	145	TVKIKCDKEKNLL	1534.91	7.2-7.35	300	1.4256	0.141786	4.434
ADP	133	145	TVKIKCDKEKNLL	1534.91	7.16-7.17	300	1.27444	0.118375	4.434
ADP	133	145	TVKIKCDKEKNLL	1534.91	7.39-7.48	900	1.6653	0.198864	4.434
ADP	133	145	TVKIKCDKEKNLL	1534.91	7.39-7.54	900	1.56534	0.210549	4.434
ADP	133	145	TVKIKCDKEKNLL	1534.91	7.39-7.54	900	1.31945	0.159058	4.434
APO	133	145	TVKIKCDKEKNLL	1534.91	7.19-7.33	10	1.22876	0.0197323	4.434
APO	133	145	TVKIKCDKEKNLL	1534.91	7.17-7.18	10	1.19839	0.0513257	4.434
APO	133	145	TVKIKCDKEKNLL	1534.91	7.15-7.36	10	0.937321	0.0237835	4.434
APO	133	145	TVKIKCDKEKNLL	1534.91	7.32-7.33	300	1.62889	0.00767991	4.434
APO	133	145	TVKIKCDKEKNLL	1534.91	7.32-7.49	300	1.47464	0.0560866	4.434
APO	133	145	TVKIKCDKEKNLL	1534.91	7.29-7.53	300	1.21263	0.00442177	4.434
APO	133	145	TVKIKCDKEKNLL	1534.91	7.28-7.44	900	1.67713	0.0939905	4.434
APO	133	145	TVKIKCDKEKNLL	1534.91	7.26-7.27	900	1.57918	0.0269207	4.434
APO	133	145	TVKIKCDKEKNLL	1534.91	7.24-7.49	900	1.3083	0.0664909	4.434
ATP	133	145	TVKIKCDKEKNLL	1534.91	6.87-6.88	10	1.18818	0.0712198	4.434
ATP	133	145	TVKIKCDKEKNLL	1534.91	6.96-7	10	1.09627	0.00548757	4.434
ATP	133	145	TVKIKCDKEKNLL	1534.91	7.01-7.02	10	0.903999	0.0134074	4.434
ATP	133	145	TVKIKCDKEKNLL	1534.91	6.62-6.74	300	1.47303	0.132084	4.434
ATP	133	145	TVKIKCDKEKNLL	1534.91	6.74-6.75	300	1.37172	0.0809039	4.434
ATP	133	145	TVKIKCDKEKNLL	1534.91	6.75-7.06	300	1.13967	0.047095	4.434
ATP	133	145	TVKIKCDKEKNLL	1534.91	7.02-7.14	900	1.52355	0.0621026	4.434
ATP	133	145	TVKIKCDKEKNLL	1534.91	7.02-7.14	900	1.44683	0.058969	4.434
ATP	133	145	TVKIKCDKEKNLL	1534.91	6.93-6.99	900	1.21008	0.0279531	4.434
ADP	133	154	TVKIKCDKEKNLLHVTDTGVGM	2431.3	8.27-8.31	10	0.721829	0.0435923	8.895
ADP	133	154	TVKIKCDKEKNLLHVTDTGVGM	2431.3	8.26-8.31	10	1.02693	0.0233314	8.895
ADP	133	154	TVKIKCDKEKNLLHVTDTGVGM	2431.3	8.35-8.38	300	0.891279	0.0687164	8.895
ADP	133	154	TVKIKCDKEKNLLHVTDTGVGM	2431.3	8.35-8.38	300	1.27184	0.118416	8.895
ADP	133	154	TVKIKCDKEKNLLHVTDTGVGM	2431.3	8.49-8.52	900	0.905214	0.156901	8.895
ADP	133	154	TVKIKCDKEKNLLHVTDTGVGM	2431.3	8.49-8.52	900	1.33899	0.269645	8.895
APO	133	154	TVKIKCDKEKNLLHVTDTGVGM	2431.3	8.3-8.31	10	0.756816	0.0435545	8.895
APO	133	154	TVKIKCDKEKNLLHVTDTGVGM	2431.3	8.31-8.32	10	1.04872	0.0725215	8.895
APO	133	154	TVKIKCDKEKNLLHVTDTGVGM	2431.3	8.33-8.41	300	0.881643	0.0136744	8.895
APO	133	154	TVKIKCDKEKNLLHVTDTGVGM	2431.3	7.59-8.55	300	1.30401	0.0161769	8.895
APO	133	154	TVKIKCDKEKNLLHVTDTGVGM	2431.3	8.38-8.39	900	0.950875	0.0329025	8.895
APO	133	154	TVKIKCDKEKNLLHVTDTGVGM	2431.3	8.37-8.38	900	1.32491	0.110298	8.895
ATP	133	154	TVKIKCDKEKNLLHVTDTGVGM	2431.3	8.01-8.05	10	0.717678	0.0114287	8.895
ATP	133	154	TVKIKCDKEKNLLHVTDTGVGM	2431.3	8.01-8.03	10	1.02352	0.0399442	8.895
ATP	133	154	TVKIKCDKEKNLLHVTDTGVGM	2431.3	7.73-7.78	300	0.855699	0.0450253	8.895
ATP	133	154	TVKIKCDKEKNLLHVTDTGVGM	2431.3	7.73-7.74	300	1.23388	0.151824	8.895
ATP	133	154	TVKIKCDKEKNLLHVTDTGVGM	2431.3	8.11-8.13	900	0.874378	0.0481872	8.895
ATP	133	154	TVKIKCDKEKNLLHVTDTGVGM	2431.3	8.15-8.16	900	1.23448	0.0653228	8.895
ADP	133	157	TVKIKCDKEKNLLHVTDTGVGMTRE	2818.5	7.62-7.73	10	1.26313	0.00451155	10.76
ADP	133	157	TVKIKCDKEKNLLHVTDTGVGMTRE	2818.5	7.62-7.73	10	1.265	0.017074	10.76
ADP	133	157	TVKIKCDKEKNLLHVTDTGVGMTRE	2818.5	7.68-7.69	300	2.22826	0.325797	10.76
ADP	133	157	TVKIKCDKEKNLLHVTDTGVGMTRE	2818.5	7.68-7.69	300	2.2242	0.320865	10.76
ADP	133	157	TVKIKCDKEKNLLHVTDTGVGMTRE	2818.5	7.81-7.82	900	2.45359	0.434183	10.76
ADP	133	157	TVKIKCDKEKNLLHVTDTGVGMTRE	2818.5	7.85-7.98	900	2.38404	0.415687	10.76
APO	133	157	TVKIKCDKEKNLLHVTDTGVGMTRE	2818.5	7.58-7.72	10	1.47693	0.100791	10.76
APO	133	157	TVKIKCDKEKNLLHVTDTGVGMTRE	2818.5	7.62-7.63	10	1.57845	0.092496	10.76
APO	133	157	TVKIKCDKEKNLLHVTDTGVGMTRE	2818.5	7.73-7.74	300	2.65632	0.029842	10.76
APO	133	157	TVKIKCDKEKNLLHVTDTGVGMTRE	2818.5	7.77-7.78	300	2.61156	0.0418654	10.76
APO	133	157	TVKIKCDKEKNLLHVTDTGVGMTRE	2818.5	7.7-7.81	900	3.13974	0.201239	10.76
APO	133	157	TVKIKCDKEKNLLHVTDTGVGMTRE	2818.5	7.71-7.73	900	3.13849	0.106138	10.76
ATP	133	157	TVKIKCDKEKNLLHVTDTGVGMTRE	2818.5	7.34-7.35	10	1.23584	0.0816947	10.76
ATP	133	157	TVKIKCDKEKNLLHVTDTGVGMTRE	2818.5	7.35-7.43	10	1.24785	0.0697396	10.76
ATP	133	157	TVKIKCDKEKNLLHVTDTGVGMTRE	2818.5	7.16-7.17	300	1.77493	0.0474792	10.76
ATP	133	157	TVKIKCDKEKNLLHVTDTGVGMTRE	2818.5	7.16-7.17	300	1.79006	0.0699088	10.76
ATP	133	157	TVKIKCDKEKNLLHVTDTGVGMTRE	2818.5	7.52-7.59	900	2.21921	0.543586	10.76
ATP	133	157	TVKIKCDKEKNLLHVTDTGVGMTRE	2818.5	7.52-7.59	900	2.14857	0.434512	10.76
ADP	133	159	TVKIKCDKEKNLLHVTDTGVGMTREEL	3060.63	8.49-8.5	10	1.31072	0.124432	11.664
ADP	133	159	TVKIKCDKEKNLLHVTDTGVGMTREEL	3060.63	8.52-8.53	10	1.26516	0.144077	11.664
ADP	133	159	TVKIKCDKEKNLLHVTDTGVGMTREEL	3060.63	8.49-8.5	10	1.32487	0.192475	11.664
ADP	133	159	TVKIKCDKEKNLLHVTDTGVGMTREEL	3060.63	8.57-8.58	300	2.36593	0.344926	11.664
ADP	133	159	TVKIKCDKEKNLLHVTDTGVGMTREEL	3060.63	8.6-8.64	300	2.26235	0.377395	11.664
ADP	133	159	TVKIKCDKEKNLLHVTDTGVGMTREEL	3060.63	8.58-8.59	300	2.344	0.262386	11.664
ADP	133	159	TVKIKCDKEKNLLHVTDTGVGMTREEL	3060.63	8.77-8.87	900	2.5328	0.526351	11.664
ADP	133	159	TVKIKCDKEKNLLHVTDTGVGMTREEL	3060.63	8.77-8.81	900	2.55706	0.529434	11.664
ADP	133	159	TVKIKCDKEKNLLHVTDTGVGMTREEL	3060.63	8.73-8.82	900	2.61865	0.514703	11.664
APO	133	159	TVKIKCDKEKNLLHVTDTGVGMTREEL	3060.63	8.53-8.54	10	1.46407	0.0113231	11.664
APO	133	159	TVKIKCDKEKNLLHVTDTGVGMTREEL	3060.63	8.59-8.6	10	1.41197	0.046922	11.664
APO	133	159	TVKIKCDKEKNLLHVTDTGVGMTREEL	3060.63	8.59-8.61	10	1.38599	0.0278858	11.664
APO	133	159	TVKIKCDKEKNLLHVTDTGVGMTREEL	3060.63	8.67-8.68	300	2.70138	0.00565674	11.664
APO	133	159	TVKIKCDKEKNLLHVTDTGVGMTREEL	3060.63	8.72-8.73	300	2.60947	0.00727295	11.664
APO	133	159	TVKIKCDKEKNLLHVTDTGVGMTREEL	3060.63	8.72-8.73	300	2.59314	0.0185043	11.664
APO	133	159	TVKIKCDKEKNLLHVTDTGVGMTREEL	3060.63	8.64-8.65	900	3.48862	0.0640435	11.664
APO	133	159	TVKIKCDKEKNLLHVTDTGVGMTREEL	3060.63	8.67-8.68	900	3.37727	0.0606713	11.664
APO	133	159	TVKIKCDKEKNLLHVTDTGVGMTREEL	3060.63	8.74-8.87	900	3.33948	0.102855	11.664
ATP	133	159	TVKIKCDKEKNLLHVTDTGVGMTREEL	3060.63	8.25-8.27	10	1.22736	0.109561	11.664
ATP	133	159	TVKIKCDKEKNLLHVTDTGVGMTREEL	3060.63	8.25-8.26	10	1.24914	0.116961	11.664
ATP	133	159	TVKIKCDKEKNLLHVTDTGVGMTREEL	3060.63	8.25-8.43	10	1.19828	0.047418	11.664
ATP	133	159	TVKIKCDKEKNLLHVTDTGVGMTREEL	3060.63	8.11-8.12	300	1.68179	0.0903879	11.664
ATP	133	159	TVKIKCDKEKNLLHVTDTGVGMTREEL	3060.63	8.04-8.09	300	1.67899	0.0127801	11.664
ATP	133	159	TVKIKCDKEKNLLHVTDTGVGMTREEL	3060.63	8.09-8.14	300	1.68428	0.0788528	11.664
ATP	133	159	TVKIKCDKEKNLLHVTDTGVGMTREEL	3060.63	8.45-8.47	900	2.25146	0.599875	11.664
ATP	133	159	TVKIKCDKEKNLLHVTDTGVGMTREEL	3060.63	8.34-8.48	900	2.1961	0.523298	11.664
ATP	133	159	TVKIKCDKEKNLLHVTDTGVGMTREEL	3060.63	8.3-8.53	900	2.36515	0.412224	11.664
ADP	133	173	TVKIKCDKEKNLLHVTDTGVGMTREELVKNLGTIAKSGTSE	4447.39	10.08-10.17	10	6.52863	0.422048	20.205
ADP	133	173	TVKIKCDKEKNLLHVTDTGVGMTREELVKNLGTIAKSGTSE	4447.39	10.13-10.21	300	9.19828	1.0238	20.205
ADP	133	173	TVKIKCDKEKNLLHVTDTGVGMTREELVKNLGTIAKSGTSE	4447.39	10.21-10.3	900	9.76057	1.12542	20.205
APO	133	173	TVKIKCDKEKNLLHVTDTGVGMTREELVKNLGTIAKSGTSE	4447.39	10.08-10.21	10	7.70242	0.167589	20.205
APO	133	173	TVKIKCDKEKNLLHVTDTGVGMTREELVKNLGTIAKSGTSE	4447.39	10.24-10.28	300	9.89371	0.0789655	20.205
APO	133	173	TVKIKCDKEKNLLHVTDTGVGMTREELVKNLGTIAKSGTSE	4447.39	10.19-10.29	900	11.4034	0.0720686	20.205
ATP	133	173	TVKIKCDKEKNLLHVTDTGVGMTREELVKNLGTIAKSGTSE	4447.39	9.87-9.88	10	6.14128	0.0762894	20.205
ATP	133	173	TVKIKCDKEKNLLHVTDTGVGMTREELVKNLGTIAKSGTSE	4447.39	9.42-9.43	300	8.3716	1.019	20.205
ATP	133	173	TVKIKCDKEKNLLHVTDTGVGMTREELVKNLGTIAKSGTSE	4447.39	9.72-9.73	900	9.5991	0.725267	20.205
ADP	146	154	HVTDTGVGM	917.425	6.85-6.97	10	1.48814	0.128128	2.698
ADP	146	154	HVTDTGVGM	917.425	6.79-6.97	300	1.6585	0.140796	2.698
APO	146	154	HVTDTGVGM	917.425	6.84-6.92	10	1.57448	0.116761	2.698
APO	146	154	HVTDTGVGM	917.425	6.81-6.94	300	1.81807	0.0120412	2.698
APO	146	154	HVTDTGVGM	917.425	6.93-6.98	900	1.80586	0.00985924	2.698
ATP	146	154	HVTDTGVGM	917.425	6.57-6.58	10	1.64784	0.0769221	2.698
ATP	146	154	HVTDTGVGM	917.425	6.26-6.41	300	1.6206	0.102226	2.698
ATP	146	154	HVTDTGVGM	917.425	6.74-6.77	900	1.78415	0.0979535	2.698
ADP	146	157	HVTDTGVGMTRE	1304.62	6.11-6.17	10	0.469223	0.0682561	5.706
ADP	146	157	HVTDTGVGMTRE	1304.62	6.02-6.04	300	1.40805	0.373954	5.706
ADP	146	157	HVTDTGVGMTRE	1304.62	6.28-6.29	900	1.48831	0.420944	5.706
APO	146	157	HVTDTGVGMTRE	1304.62	6.03-6.1	300	1.76258	0.0247143	5.706
ATP	146	157	HVTDTGVGMTRE	1304.62	5.64-5.7	10	0.458762	0.0252422	5.706
ATP	146	157	HVTDTGVGMTRE	1304.62	5.6-5.64	300	0.900407	0.0353726	5.706
ATP	146	157	HVTDTGVGMTRE	1304.62	5.93-5.94	900	1.31409	0.465083	5.706
ADP	146	159	HVTDTGVGMTREEL	1546.75	8.04-8.19	10	0.463637	0.0285917	6.592
ADP	146	159	HVTDTGVGMTREEL	1546.75	8.11-8.14	10	0.487442	0.0327134	6.592
ADP	146	159	HVTDTGVGMTREEL	1546.75	8.15-8.17	300	1.43797	0.412706	6.592
ADP	146	159	HVTDTGVGMTREEL	1546.75	8.2-8.22	300	1.43706	0.413176	6.592
ADP	146	159	HVTDTGVGMTREEL	1546.75	8.3-8.36	900	1.63335	0.541285	6.592
ADP	146	159	HVTDTGVGMTREEL	1546.75	8.37-8.43	900	1.66063	0.513475	6.592
APO	146	159	HVTDTGVGMTREEL	1546.75	8.11-8.12	10	0.699668	0.0759379	6.592
APO	146	159	HVTDTGVGMTREEL	1546.75	8.23-8.24	10	0.702964	0.0910077	6.592
APO	146	159	HVTDTGVGMTREEL	1546.75	8.21-8.4	300	1.86554	0.10423	6.592
APO	146	159	HVTDTGVGMTREEL	1546.75	8.24-8.43	300	1.8106	0.00778814	6.592
APO	146	159	HVTDTGVGMTREEL	1546.75	8.2-8.21	900	2.56923	0.0648888	6.592
APO	146	159	HVTDTGVGMTREEL	1546.75	8.3-8.31	900	2.57143	0.0381104	6.592
ATP	146	159	HVTDTGVGMTREEL	1546.75	7.79-7.92	10	0.438734	0.00555705	6.592
ATP	146	159	HVTDTGVGMTREEL	1546.75	7.83-7.89	10	0.455214	0.00365764	6.592
ATP	146	159	HVTDTGVGMTREEL	1546.75	7.64-7.65	300	0.856777	0.0335153	6.592
ATP	146	159	HVTDTGVGMTREEL	1546.75	7.56-7.61	300	0.936064	0.0419512	6.592
ATP	146	159	HVTDTGVGMTREEL	1546.75	7.93-8.04	900	1.40886	0.52892	6.592
ATP	146	159	HVTDTGVGMTREEL	1546.75	7.95-8.02	900	1.45244	0.49698	6.592
ADP	154	173	MTREELVKNLGTIAKSGTSE	2167.14	9.68-9.7	10	6.93253	0.273537	10.593
ADP	154	173	MTREELVKNLGTIAKSGTSE	2167.14	9.67-9.76	300	8.46126	0.367707	10.593
APO	154	173	MTREELVKNLGTIAKSGTSE	2167.14	9.66-9.76	10	7.43354	0.216926	10.593
APO	154	173	MTREELVKNLGTIAKSGTSE	2167.14	9.75-9.92	300	8.38966	0.417759	10.593
APO	154	173	MTREELVKNLGTIAKSGTSE	2167.14	9.76-9.91	900	9.81912	0.203608	10.593
ATP	154	173	MTREELVKNLGTIAKSGTSE	2167.14	9.43-9.49	10	5.90952	0.283191	10.593
ATP	154	173	MTREELVKNLGTIAKSGTSE	2167.14	9.01-9.1	300	8.10914	0.441515	10.593
ATP	154	173	MTREELVKNLGTIAKSGTSE	2167.14	9.36-9.44	900	8.65762	0.153442	10.593
ADP	154	174	MTREELVKNLGTIAKSGTSEF	2314.22	10.9-10.95	10	7.97979	0.557001	12.728
ADP	154	174	MTREELVKNLGTIAKSGTSEF	2314.22	11.02-11.03	300	9.41582	0.698789	12.728
APO	154	174	MTREELVKNLGTIAKSGTSEF	2314.22	10.91-10.97	10	8.56014	0.417828	12.728
APO	154	174	MTREELVKNLGTIAKSGTSEF	2314.22	11.1-11.11	300	10.0466	0.130697	12.728
APO	154	174	MTREELVKNLGTIAKSGTSEF	2314.22	11.04-11.13	900	10.8675	0.209989	12.728
ATP	154	174	MTREELVKNLGTIAKSGTSEF	2314.22	10.62-10.66	10	7.3713	0.235277	12.728
ATP	154	174	MTREELVKNLGTIAKSGTSEF	2314.22	10.3-10.35	300	8.84127	0.351709	12.728
ATP	154	174	MTREELVKNLGTIAKSGTSEF	2314.22	10.62-10.63	900	9.5556	0.219061	12.728
ADP	155	165	TREELVKNLGT	1260.7	7.39-7.46	10	1.81494	0.199003	5.61
ADP	155	165	TREELVKNLGT	1260.7	7.37-7.43	300	3.24175	0.278494	5.61
ADP	155	165	TREELVKNLGT	1260.7	7.67-7.8	900	3.54718	0.207585	5.61
APO	155	165	TREELVKNLGT	1260.7	7.4-7.56	10	2.37947	0.129387	5.61
APO	155	165	TREELVKNLGT	1260.7	7.59-7.69	300	3.51622	0.121249	5.61
APO	155	165	TREELVKNLGT	1260.7	7.47-7.58	900	4.27191	0.0628341	5.61
ATP	155	165	TREELVKNLGT	1260.7	7.13-7.14	10	1.50577	0.00968343	5.61
ATP	155	165	TREELVKNLGT	1260.7	6.82-6.99	300	2.65644	0.126721	5.61
ATP	155	165	TREELVKNLGT	1260.7	7.21-7.33	900	2.98203	0.16154	5.61
ADP	155	174	TREELVKNLGTIAKSGTSEF	2183.17	9.87-9.89	10	7.05097	0.208839	11.62
ADP	155	174	TREELVKNLGTIAKSGTSEF	2183.17	9.93-9.99	300	8.32487	0.793219	11.62
ADP	155	174	TREELVKNLGTIAKSGTSEF	2183.17	10.02-10.08	900	8.8043	0.582812	11.62
APO	155	174	TREELVKNLGTIAKSGTSEF	2183.17	9.85-9.95	10	7.67652	0.328729	11.62
APO	155	174	TREELVKNLGTIAKSGTSEF	2183.17	9.97-10.09	300	8.70553	0.0756715	11.62
APO	155	174	TREELVKNLGTIAKSGTSEF	2183.17	9.85-10	900	9.52948	0.105574	11.62
ATP	155	174	TREELVKNLGTIAKSGTSEF	2183.17	9.55-9.64	10	6.67149	0.0159767	11.62
ATP	155	174	TREELVKNLGTIAKSGTSEF	2183.17	9.22-9.24	300	8.14003	0.349878	11.62
ATP	155	174	TREELVKNLGTIAKSGTSEF	2183.17	9.49-9.54	900	8.64743	0.587086	11.62
ADP	158	165	ELVKNLGT	875.041	7.39-7.46	10	1.5723	0.041926	3.77
ADP	158	165	ELVKNLGT	875.041	7.38-7.46	300	2.6256	0.246084	3.77
ADP	158	165	ELVKNLGT	875.041	7.62-7.74	900	2.8763	0.111466	3.77
APO	158	165	ELVKNLGT	875.041	7.47-7.52	10	2.0446	0.0439429	3.77
APO	158	165	ELVKNLGT	875.041	7.49-7.58	300	3.00804	0.0960843	3.77
APO	158	165	ELVKNLGT	875.041	7.5-7.61	900	3.61103	0.146094	3.77
ATP	158	165	ELVKNLGT	875.041	7.18-7.2	10	1.30128	0.131722	3.77
ATP	158	165	ELVKNLGT	875.041	6.93-6.96	300	2.25257	0.0904364	3.77
ATP	158	165	ELVKNLGT	875.041	7.32-7.33	900	2.45888	0.0257642	3.77
ADP	158	173	ELVKNLGTIAKSGTSE	1647.9	8.04-8.06	10	6.69158	0.137408	8.826
ADP	158	173	ELVKNLGTIAKSGTSE	1647.9	8.1-8.13	300	7.44137	0.541186	8.826
ADP	158	173	ELVKNLGTIAKSGTSE	1647.9	8.22-8.33	900	8.12244	0.324665	8.826
APO	158	173	ELVKNLGTIAKSGTSE	1647.9	7.94-8.04	10	7.26695	0.383872	8.826
APO	158	173	ELVKNLGTIAKSGTSE	1647.9	8.13-8.15	300	7.94193	0.177621	8.826
APO	158	173	ELVKNLGTIAKSGTSE	1647.9	8.16-8.3	900	8.60556	0.0554789	8.826
ATP	158	173	ELVKNLGTIAKSGTSE	1647.9	7.77-7.8	10	6.07449	0.453359	8.826
ATP	158	173	ELVKNLGTIAKSGTSE	1647.9	7.47-7.52	300	7.40249	0.521486	8.826
ATP	158	173	ELVKNLGTIAKSGTSE	1647.9	7.89-7.95	900	7.64437	0.475725	8.826
ADP	158	174	ELVKNLGTIAKSGTSEF	1797.03	9.68-9.75	10	6.63483	0.262807	9.783
ADP	158	174	ELVKNLGTIAKSGTSEF	1797.03	9.69-9.75	300	7.79422	0.194106	9.783
ADP	158	174	ELVKNLGTIAKSGTSEF	1797.03	9.89-10.03	900	7.97858	0.245342	9.783
APO	158	174	ELVKNLGTIAKSGTSEF	1797.03	9.63-9.89	10	7.36377	0.0991029	9.783
APO	158	174	ELVKNLGTIAKSGTSEF	1797.03	9.82-10.05	300	8.04097	0.0271428	9.783
APO	158	174	ELVKNLGTIAKSGTSEF	1797.03	9.72-9.82	900	8.98514	0.0690511	9.783
ATP	158	174	ELVKNLGTIAKSGTSEF	1797.03	9.4-9.56	10	6.21742	0.0736611	9.783
ATP	158	174	ELVKNLGTIAKSGTSEF	1797.03	9.12-9.15	300	7.21572	0.157171	9.783
ATP	158	174	ELVKNLGTIAKSGTSEF	1797.03	9.42-9.49	900	7.78075	0.194394	9.783
ADP	158	175	ELVKNLGTIAKSGTSEFL	1909.06	10.69-10.75	10	7.73879	0.473488	10.374
ADP	158	175	ELVKNLGTIAKSGTSEFL	1909.06	10.79-10.8	300	8.58276	0.341575	10.374
ADP	158	175	ELVKNLGTIAKSGTSEFL	1909.06	10.71-10.76	900	9.24518	0.461892	10.374
APO	158	175	ELVKNLGTIAKSGTSEFL	1909.06	10.69-10.79	10	8.15569	0.343159	10.374
APO	158	175	ELVKNLGTIAKSGTSEFL	1909.06	10.87-10.88	300	8.97481	0.161637	10.374
APO	158	175	ELVKNLGTIAKSGTSEFL	1909.06	10.84-10.85	900	9.49416	0.109241	10.374
ATP	158	175	ELVKNLGTIAKSGTSEFL	1909.06	10.42-10.45	10	7.29897	0.0909121	10.374
ATP	158	175	ELVKNLGTIAKSGTSEFL	1909.06	10.06-10.27	300	8.34653	0.205043	10.374
ATP	158	175	ELVKNLGTIAKSGTSEFL	1909.06	10.39-10.41	900	9.03122	0.0357607	10.374
ADP	158	191	ELVKNLGTIAKSGTSEFLNKMTEAQEDGQSTSEL	3658.82	11.57-11.68	10	16.2643	0	19.628
APO	158	191	ELVKNLGTIAKSGTSEFLNKMTEAQEDGQSTSEL	3658.82	11.6-11.66	10	16.7879	0.509055	19.628
APO	158	191	ELVKNLGTIAKSGTSEFLNKMTEAQEDGQSTSEL	3658.82	11.82-11.91	300	17.6416	0.0837083	19.628
APO	158	191	ELVKNLGTIAKSGTSEFLNKMTEAQEDGQSTSEL	3658.82	11.58-11.8	900	18.3758	0.102792	19.628
ATP	158	191	ELVKNLGTIAKSGTSEFLNKMTEAQEDGQSTSEL	3658.82	11.19-11.43	10	15.8444	0.307509	19.628
ATP	158	191	ELVKNLGTIAKSGTSEFLNKMTEAQEDGQSTSEL	3658.82	11.23-11.37	900	17.6478	0.220946	19.628
ADP	160	167	VKNLGTIA	816.943	7.35-7.36	10	2.99267	0.159972	3.992
ADP	160	167	VKNLGTIA	816.943	7.41-7.44	300	3.84496	0.284492	3.992
ADP	160	167	VKNLGTIA	816.943	7.53-7.67	900	3.90639	0.102419	3.992
APO	160	167	VKNLGTIA	816.943	7.28-7.59	10	3.4533	0.144854	3.992
APO	160	167	VKNLGTIA	816.943	7.45-7.8	300	3.84518	0.0625425	3.992
APO	160	167	VKNLGTIA	816.943	7.44-7.72	900	4.00819	0.10008	3.992
ATP	160	167	VKNLGTIA	816.943	7.13-7.16	10	2.68418	0.100477	3.992
ATP	160	167	VKNLGTIA	816.943	6.87-6.91	300	3.66111	0.094267	3.992
ATP	160	167	VKNLGTIA	816.943	7.26-7.26	900	3.84895	0.118109	3.992
ADP	160	173	VKNLGTIAKSGTSE	1406.78	6.4-6.58	10	6.06041	0.102135	7.244
ADP	160	173	VKNLGTIAKSGTSE	1406.78	6.33-6.52	300	6.50773	0.219084	7.244
ADP	160	173	VKNLGTIAKSGTSE	1406.78	6.66-6.78	900	6.77737	0.206624	7.244
APO	160	173	VKNLGTIAKSGTSE	1406.78	6.3-6.54	10	6.56407	0.0462675	7.244
APO	160	173	VKNLGTIAKSGTSE	1406.78	6.37-6.71	300	6.81479	0.0115172	7.244
APO	160	173	VKNLGTIAKSGTSE	1406.78	6.41-6.7	900	6.99448	0.0965194	7.244
ATP	160	173	VKNLGTIAKSGTSE	1406.78	6.14-6.3	10	5.55212	0.183797	7.244
ATP	160	173	VKNLGTIAKSGTSE	1406.78	5.87-6.03	300	6.63228	0.066132	7.244
ATP	160	173	VKNLGTIAKSGTSE	1406.78	6.23-6.36	900	6.87536	0.0859252	7.244
ADP	160	174	VKNLGTIAKSGTSEF	1553.85	8.47-8.59	10	5.96848	0.0979696	7.572
ADP	160	174	VKNLGTIAKSGTSEF	1553.85	8.45-8.63	300	6.62492	0.22188	7.572
ADP	160	174	VKNLGTIAKSGTSEF	1553.85	8.79-8.89	900	7.1004	0.104753	7.572
APO	160	174	VKNLGTIAKSGTSEF	1553.85	8.39-8.67	10	6.87635	0.0372836	7.572
APO	160	174	VKNLGTIAKSGTSEF	1553.85	8.56-8.88	300	7.09011	0.0942658	7.572
APO	160	174	VKNLGTIAKSGTSEF	1553.85	8.46-8.69	900	7.22175	0.0455116	7.572
ATP	160	174	VKNLGTIAKSGTSEF	1553.85	8.11-8.28	10	6.07818	0.0681787	7.572
ATP	160	174	VKNLGTIAKSGTSEF	1553.85	7.86-7.99	300	6.94838	0.20397	7.572
ATP	160	174	VKNLGTIAKSGTSEF	1553.85	8.18-8.46	900	7.03594	0.162916	7.572
ADP	160	175	VKNLGTIAKSGTSEFL	1665.93	9.67-9.68	10	6.98044	0.332572	7.992
ADP	160	175	VKNLGTIAKSGTSEFL	1665.93	9.79-9.87	300	7.39774	0.463539	7.992
ADP	160	175	VKNLGTIAKSGTSEFL	1665.93	9.89-10.01	900	7.80552	0.376297	7.992
APO	160	175	VKNLGTIAKSGTSEFL	1665.93	9.76-9.96	10	7.27424	0.373551	7.992
APO	160	175	VKNLGTIAKSGTSEFL	1665.93	9.85-10.14	300	7.62513	0.077077	7.992
APO	160	175	VKNLGTIAKSGTSEFL	1665.93	9.81-10.1	900	7.71361	0.133661	7.992
ATP	160	175	VKNLGTIAKSGTSEFL	1665.93	9.51-9.53	10	6.57456	0.223433	7.992
ATP	160	175	VKNLGTIAKSGTSEFL	1665.93	9.21-9.21	300	7.30202	0.187794	7.992
ATP	160	175	VKNLGTIAKSGTSEFL	1665.93	9.49-9.55	900	7.65386	0.20558	7.992
ADP	160	180	VKNLGTIAKSGTSEFLNKMTE	2272.44	10.05-10.08	10	8.0596	0.119398	10.896
ADP	160	180	VKNLGTIAKSGTSEFLNKMTE	2272.44	10.15-10.16	300	9.55082	0.598555	10.896
ADP	160	180	VKNLGTIAKSGTSEFLNKMTE	2272.44	10.47-10.55	900	10.0184	0.727827	10.896
APO	160	180	VKNLGTIAKSGTSEFLNKMTE	2272.44	10.15-10.17	10	8.9525	0.0935817	10.896
APO	160	180	VKNLGTIAKSGTSEFLNKMTE	2272.44	10.37-10.59	300	9.93792	0.178162	10.896
APO	160	180	VKNLGTIAKSGTSEFLNKMTE	2272.44	10.27-10.28	900	10.0893	0.0798887	10.896
ATP	160	180	VKNLGTIAKSGTSEFLNKMTE	2272.44	9.89-9.95	10	8.12555	0.115439	10.896
ATP	160	180	VKNLGTIAKSGTSEFLNKMTE	2272.44	9.64-9.66	300	9.19966	0.402866	10.896
ATP	160	180	VKNLGTIAKSGTSEFLNKMTE	2272.44	9.89-9.92	900	9.81309	0.312765	10.896
ADP	166	174	IAKSGTSEF	940.485	7.35-7.39	10	3.06683	0.0747714	3.354
ADP	166	174	IAKSGTSEF	940.485	7.37-7.4	300	3.0991	0.218821	3.354
ADP	166	174	IAKSGTSEF	940.485	7.67-7.68	900	3.30896	0.364379	3.354
APO	166	174	IAKSGTSEF	940.485	7.33-7.34	10	3.10021	0.160735	3.354
APO	166	174	IAKSGTSEF	940.485	7.48-7.5	300	3.23342	0.00553267	3.354
APO	166	174	IAKSGTSEF	940.485	7.44-7.59	900	3.34442	0.132593	3.354
ATP	166	174	IAKSGTSEF	940.485	7.07-7.17	10	3.06667	0.0782725	3.354
ATP	166	174	IAKSGTSEF	940.485	6.89-6.92	300	3.12657	0.156979	3.354
ATP	166	174	IAKSGTSEF	940.485	7.22-7.23	900	3.22335	0.136859	3.354
ADP	166	175	IAKSGTSEFL	1053.57	9.44-9.47	10	3.08346	0.1368	5.498
ADP	166	175	IAKSGTSEFL	1053.57	9.55-9.6	300	3.31369	0.222128	5.498
ADP	166	175	IAKSGTSEFL	1053.57	9.72-9.77	900	3.5272	0.374712	5.498
APO	166	175	IAKSGTSEFL	1053.57	9.56-9.56	10	3.1066	0.0458573	5.498
APO	166	175	IAKSGTSEFL	1053.57	9.73-9.74	300	3.37417	0.0718311	5.498
APO	166	175	IAKSGTSEFL	1053.57	9.65-9.75	900	3.56408	0.121229	5.498
ATP	166	175	IAKSGTSEFL	1053.57	9.2-9.3	10	3.06307	0.105749	5.498
ATP	166	175	IAKSGTSEFL	1053.57	9.09-9.1	300	3.53934	0.455891	5.498
ATP	166	175	IAKSGTSEFL	1053.57	9.27-9.28	900	3.4658	0.142814	5.498
ADP	174	191	FLNKMTEAQEDGQSTSEL	2028.93	8.91-8.95	10	7.54358	0.10082	9.048
ADP	174	191	FLNKMTEAQEDGQSTSEL	2028.93	9.01-9.02	300	7.77996	0.361195	9.048
ADP	174	191	FLNKMTEAQEDGQSTSEL	2028.93	9.35-9.48	900	7.88665	0.335586	9.048
APO	174	191	FLNKMTEAQEDGQSTSEL	2028.93	8.99-9	10	7.99127	0.430023	9.048
APO	174	191	FLNKMTEAQEDGQSTSEL	2028.93	9.13-9.14	300	8.08797	0.147575	9.048
APO	174	191	FLNKMTEAQEDGQSTSEL	2028.93	9.1-9.34	900	8.11907	0.167188	9.048
ATP	174	191	FLNKMTEAQEDGQSTSEL	2028.93	8.69-8.75	10	7.64839	0.0811153	9.048
ATP	174	191	FLNKMTEAQEDGQSTSEL	2028.93	8.51-8.56	300	7.68778	0.293779	9.048
ATP	174	191	FLNKMTEAQEDGQSTSEL	2028.93	8.71-8.72	900	8.12473	0.341302	9.048
ADP	175	183	LNKMTEAQE	1064.52	5.66-5.71	10	4.24728	0.0816591	4.54
ADP	175	183	LNKMTEAQE	1064.52	5.66-5.71	300	4.30219	0.212344	4.54
ADP	175	183	LNKMTEAQE	1064.52	5.93-5.95	900	4.51449	0.194318	4.54
APO	175	183	LNKMTEAQE	1064.52	5.75-5.94	10	4.36683	0.114584	4.54
APO	175	183	LNKMTEAQE	1064.52	5.76-5.98	300	4.39667	0.0483044	4.54
APO	175	183	LNKMTEAQE	1064.52	5.71-5.72	900	4.52811	0.0655806	4.54
ATP	175	183	LNKMTEAQE	1064.52	5.39-5.58	10	4.1675	0.0794793	4.54
ATP	175	183	LNKMTEAQE	1064.52	5.21-5.44	300	4.3197	0.104088	4.54
ATP	175	183	LNKMTEAQE	1064.52	5.54-5.57	900	4.4278	0.113467	4.54
ADP	175	187	LNKMTEAQEDGQS	1451.65	5.68-5.7	10	6.29248	0.105175	7.234
ADP	175	187	LNKMTEAQEDGQS	1451.65	5.83-5.87	900	6.8791	0.383213	7.234
APO	175	187	LNKMTEAQEDGQS	1451.65	5.64-5.83	10	6.57461	0.285372	7.234
APO	175	187	LNKMTEAQEDGQS	1451.65	5.68-5.69	300	6.878	0.0178453	7.234
APO	175	187	LNKMTEAQEDGQS	1451.65	5.57-5.62	900	6.93697	0.0601021	7.234
ATP	175	187	LNKMTEAQEDGQS	1451.65	5.35-5.4	10	6.17455	0.504672	7.234
ATP	175	187	LNKMTEAQEDGQS	1451.65	5.09-5.15	300	6.41787	0.403684	7.234
ATP	175	187	LNKMTEAQEDGQS	1451.65	5.46-5.51	900	6.72345	0.0924589	7.234
ADP	175	190	LNKMTEAQEDGQSTSE	1768.78	6.01-6.09	10	7.60899	0.0822131	8.724
ADP	175	190	LNKMTEAQEDGQSTSE	1768.78	5.9-5.95	300	7.84018	0.299843	8.724
ADP	175	190	LNKMTEAQEDGQSTSE	1768.78	6.23-6.24	900	8.16566	0.495779	8.724
APO	175	190	LNKMTEAQEDGQSTSE	1768.78	5.87-5.95	10	8.04934	0.311454	8.724
APO	175	190	LNKMTEAQEDGQSTSE	1768.78	5.96-5.97	300	8.17813	0.0359484	8.724
APO	175	190	LNKMTEAQEDGQSTSE	1768.78	5.94-6.17	900	8.16379	0.181175	8.724
ATP	175	190	LNKMTEAQEDGQSTSE	1768.78	5.6-5.76	10	7.61854	0.258876	8.724
ATP	175	190	LNKMTEAQEDGQSTSE	1768.78	5.3-5.49	300	7.69394	0.265869	8.724
ATP	175	190	LNKMTEAQEDGQSTSE	1768.78	5.77-5.82	900	8.09878	0.166389	8.724
ADP	175	191	LNKMTEAQEDGQSTSEL	1881.86	7.7-7.81	10	8.30512	0.297435	9.347
ADP	175	191	LNKMTEAQEDGQSTSEL	1881.86	7.76-7.85	300	8.46153	0.378757	9.347
ADP	175	191	LNKMTEAQEDGQSTSEL	1881.86	8.02-8.17	900	8.87176	0.594633	9.347
APO	175	191	LNKMTEAQEDGQSTSEL	1881.86	7.73-8	10	8.67277	0.187405	9.347
APO	175	191	LNKMTEAQEDGQSTSEL	1881.86	7.89-8.12	300	8.81983	0.111168	9.347
APO	175	191	LNKMTEAQEDGQSTSEL	1881.86	7.84-8.06	900	8.7382	0.0574196	9.347
ATP	175	191	LNKMTEAQEDGQSTSEL	1881.86	7.43-7.52	10	8.43909	0.073859	9.347
ATP	175	191	LNKMTEAQEDGQSTSEL	1881.86	7.18-7.23	300	8.51076	0.230728	9.347
ATP	175	191	LNKMTEAQEDGQSTSEL	1881.86	7.69-7.7	900	8.72407	0.372207	9.347
ADP	176	191	NKMTEAQEDGQSTSEL	1768.78	7.39-7.41	10	8.14063	0.139974	8.942
ADP	176	191	NKMTEAQEDGQSTSEL	1768.78	7.44-7.46	300	7.98457	0.299279	8.942
ADP	176	191	NKMTEAQEDGQSTSEL	1768.78	7.67-7.68	900	8.56047	0.435028	8.942
APO	176	191	NKMTEAQEDGQSTSEL	1768.78	7.29-7.38	10	8.22536	0.484945	8.942
APO	176	191	NKMTEAQEDGQSTSEL	1768.78	7.6-7.61	300	8.21961	0.0398263	8.942
APO	176	191	NKMTEAQEDGQSTSEL	1768.78	7.51-7.56	900	8.50299	0.189776	8.942
ATP	176	191	NKMTEAQEDGQSTSEL	1768.78	7.1-7.11	10	8.08144	0.118163	8.942
ATP	176	191	NKMTEAQEDGQSTSEL	1768.78	6.87-6.92	300	8.10017	0.166511	8.942
ATP	176	191	NKMTEAQEDGQSTSEL	1768.78	7.21-7.36	900	8.31861	0.112843	8.942
ADP	181	191	AQEDGQSTSEL	1165.51	7.34-7.45	10	4.12419	0.133067	4.942
ADP	181	191	AQEDGQSTSEL	1165.51	7.36-7.53	300	4.2536	0.25208	4.942
ADP	181	191	AQEDGQSTSEL	1165.51	7.74-7.76	900	4.56952	0.330269	4.942
APO	181	191	AQEDGQSTSEL	1165.51	7.41-7.44	10	4.36873	0.263754	4.942
APO	181	191	AQEDGQSTSEL	1165.51	7.52-7.56	300	4.36818	0.264755	4.942
APO	181	191	AQEDGQSTSEL	1165.51	7.54-7.55	900	4.51516	0.0973033	4.942
ATP	181	191	AQEDGQSTSEL	1165.51	7.01-7.22	10	4.17361	0.150605	4.942
ATP	181	191	AQEDGQSTSEL	1165.51	6.79-6.91	300	4.23401	0.284684	4.942
ATP	181	191	AQEDGQSTSEL	1165.51	7.21-7.31	900	4.4381	0.187578	4.942
ADP	191	199	LIGQFGVGF	938.521	13.15-13.18	10	4.26566	0.0680945	5.01
ADP	191	199	LIGQFGVGF	938.521	13.24-13.25	300	4.4088	0.143495	5.01
ADP	191	199	LIGQFGVGF	938.521	13.15-13.25	900	4.62566	0.365099	5.01
APO	191	199	LIGQFGVGF	938.521	13.05-13.14	10	4.38852	0.141118	5.01
APO	191	199	LIGQFGVGF	938.521	13.23-13.24	300	4.60109	0.132096	5.01
APO	191	199	LIGQFGVGF	938.521	13.19-13.25	900	4.59298	0.0506811	5.01
ATP	191	199	LIGQFGVGF	938.521	12.81-12.82	10	4.21317	0.081278	5.01
ATP	191	199	LIGQFGVGF	938.521	12.55-12.61	300	4.41309	0.125838	5.01
ATP	191	199	LIGQFGVGF	938.521	12.73-12.81	900	4.58248	0.096625	5.01
ADP	192	199	IGQFGVGF	825.436	12.14-12.45	10	3.27734	0.0743088	3.942
ADP	192	199	IGQFGVGF	825.436	12.21-12.22	300	3.44881	0.176022	3.942
ADP	192	199	IGQFGVGF	825.436	12.3-12.32	900	3.57715	0.300774	3.942
APO	192	199	IGQFGVGF	825.436	12.13-12.13	10	3.37523	0.154601	3.942
APO	192	199	IGQFGVGF	825.436	12.27-12.63	300	3.48276	0.0641341	3.942
APO	192	199	IGQFGVGF	825.436	12.25-12.26	900	3.53422	0.000758638	3.942
ATP	192	199	IGQFGVGF	825.436	11.69-11.77	10	3.25062	0.050867	3.942
ATP	192	199	IGQFGVGF	825.436	11.74-11.74	300	3.35355	0.0872533	3.942
ATP	192	199	IGQFGVGF	825.436	11.74-11.74	900	3.48166	0.103551	3.942
ADP	204	229	LVADKVIVTSKHNNDTQHIWESDSNE	2981.46	8.01-8.02	10	1.66865	0.0442248	9.603
ADP	204	229	LVADKVIVTSKHNNDTQHIWESDSNE	2981.46	7.74-8.03	10	1.61384	0.0506191	9.603
ADP	204	229	LVADKVIVTSKHNNDTQHIWESDSNE	2981.46	7.93-8	10	1.60957	0.0583721	9.603
ADP	204	229	LVADKVIVTSKHNNDTQHIWESDSNE	2981.46	9.22-10.2	10	1.56369	0.0566272	9.603
ADP	204	229	LVADKVIVTSKHNNDTQHIWESDSNE	2981.46	17.61-17.63	10	1.35629	0.327784	9.603
ADP	204	229	LVADKVIVTSKHNNDTQHIWESDSNE	2981.46	7.82-8	300	2.51279	0.353014	9.603
ADP	204	229	LVADKVIVTSKHNNDTQHIWESDSNE	2981.46	7.79-8.1	300	2.47211	0.3698	9.603
ADP	204	229	LVADKVIVTSKHNNDTQHIWESDSNE	2981.46	7.79-8.09	300	2.49358	0.398684	9.603
ADP	204	229	LVADKVIVTSKHNNDTQHIWESDSNE	2981.46	9.22-10.2	300	2.39328	0.465456	9.603
ADP	204	229	LVADKVIVTSKHNNDTQHIWESDSNE	2981.46	17.59-17.65	300	2.27738	0.292798	9.603
ADP	204	229	LVADKVIVTSKHNNDTQHIWESDSNE	2981.46	7.91-8.24	900	2.93278	0.474314	9.603
ADP	204	229	LVADKVIVTSKHNNDTQHIWESDSNE	2981.46	7.94-7.95	900	2.96839	0.521096	9.603
ADP	204	229	LVADKVIVTSKHNNDTQHIWESDSNE	2981.46	7.94-7.95	900	2.96573	0.518585	9.603
ADP	204	229	LVADKVIVTSKHNNDTQHIWESDSNE	2981.46	8.35-8.36	900	2.74392	0.64117	9.603
ADP	204	229	LVADKVIVTSKHNNDTQHIWESDSNE	2981.46	17.65-17.66	900	2.63669	0.419674	9.603
APO	204	229	LVADKVIVTSKHNNDTQHIWESDSNE	2981.46	7.78-8.16	10	1.96488	0.0220044	9.603
APO	204	229	LVADKVIVTSKHNNDTQHIWESDSNE	2981.46	7.76-8.15	10	1.91687	0.0272036	9.603
APO	204	229	LVADKVIVTSKHNNDTQHIWESDSNE	2981.46	7.77-8.16	10	1.98422	0.10028	9.603
APO	204	229	LVADKVIVTSKHNNDTQHIWESDSNE	2981.46	9.22-10.2	10	1.97408	0.0516554	9.603
APO	204	229	LVADKVIVTSKHNNDTQHIWESDSNE	2981.46	17.58-17.67	10	1.66692	0.0989183	9.603
APO	204	229	LVADKVIVTSKHNNDTQHIWESDSNE	2981.46	7.87-8.27	300	2.75486	0.00138607	9.603
APO	204	229	LVADKVIVTSKHNNDTQHIWESDSNE	2981.46	7.88-8.27	300	2.71698	0.00462025	9.603
APO	204	229	LVADKVIVTSKHNNDTQHIWESDSNE	2981.46	7.88-8.31	300	2.72472	0.0482816	9.603
APO	204	229	LVADKVIVTSKHNNDTQHIWESDSNE	2981.46	8.48-8.49	300	2.76993	0.0820718	9.603
APO	204	229	LVADKVIVTSKHNNDTQHIWESDSNE	2981.46	17.58-17.59	300	2.22856	0.0826201	9.603
APO	204	229	LVADKVIVTSKHNNDTQHIWESDSNE	2981.46	7.87-8.24	900	3.39306	0.0567035	9.603
APO	204	229	LVADKVIVTSKHNNDTQHIWESDSNE	2981.46	7.85-8.22	900	3.34798	0.0475532	9.603
APO	204	229	LVADKVIVTSKHNNDTQHIWESDSNE	2981.46	7.86-8.25	900	3.35131	0.0522318	9.603
APO	204	229	LVADKVIVTSKHNNDTQHIWESDSNE	2981.46	8.26-8.27	900	3.41627	0.0861886	9.603
APO	204	229	LVADKVIVTSKHNNDTQHIWESDSNE	2981.46	17.57-17.67	900	3.17819	0.164355	9.603
ATP	204	229	LVADKVIVTSKHNNDTQHIWESDSNE	2981.46	7.46-7.61	10	1.65078	0.0584297	9.603
ATP	204	229	LVADKVIVTSKHNNDTQHIWESDSNE	2981.46	7.41-7.44	10	1.64571	0.159811	9.603
ATP	204	229	LVADKVIVTSKHNNDTQHIWESDSNE	2981.46	7.45-7.45	10	1.61304	0.0813468	9.603
ATP	204	229	LVADKVIVTSKHNNDTQHIWESDSNE	2981.46	9.15-10.03	10	1.59396	0.0940935	9.603
ATP	204	229	LVADKVIVTSKHNNDTQHIWESDSNE	2981.46	16.64-17.63	10	1.27787	0.412487	9.603
ATP	204	229	LVADKVIVTSKHNNDTQHIWESDSNE	2981.46	7.42-7.43	300	2.19442	0.161839	9.603
ATP	204	229	LVADKVIVTSKHNNDTQHIWESDSNE	2981.46	7.49-7.51	300	2.15774	0.179051	9.603
ATP	204	229	LVADKVIVTSKHNNDTQHIWESDSNE	2981.46	7.45-7.52	300	2.16494	0.187573	9.603
ATP	204	229	LVADKVIVTSKHNNDTQHIWESDSNE	2981.46	17.6-17.62	300	1.76402	0.470947	9.603
ATP	204	229	LVADKVIVTSKHNNDTQHIWESDSNE	2981.46	7.59-7.6	900	2.74446	0.390368	9.603
ATP	204	229	LVADKVIVTSKHNNDTQHIWESDSNE	2981.46	7.94-7.95	900	2.63242	0.360687	9.603
ATP	204	229	LVADKVIVTSKHNNDTQHIWESDSNE	2981.46	7.94-7.95	900	2.65216	0.401497	9.603
ATP	204	229	LVADKVIVTSKHNNDTQHIWESDSNE	2981.46	9.08-10.2	900	2.36474	0.52384	9.603
ATP	204	229	LVADKVIVTSKHNNDTQHIWESDSNE	2981.46	17.54-17.64	900	2.37501	0.434634	9.603
ADP	204	230	LVADKVIVTSKHNNDTQHIWESDSNEF	3128.53	9.2-9.29	10	2.07832	0.0170356	9.78
ADP	204	230	LVADKVIVTSKHNNDTQHIWESDSNEF	3128.53	8.87-8.88	10	1.97791	0.0624856	9.78
ADP	204	230	LVADKVIVTSKHNNDTQHIWESDSNEF	3128.53	9.26-9.36	300	2.92266	0.440688	9.78
ADP	204	230	LVADKVIVTSKHNNDTQHIWESDSNEF	3128.53	8.99-9.15	300	2.94143	0.458758	9.78
ADP	204	230	LVADKVIVTSKHNNDTQHIWESDSNEF	3128.53	9.41-9.5	900	3.27474	0.544906	9.78
ADP	204	230	LVADKVIVTSKHNNDTQHIWESDSNEF	3128.53	9.2-9.21	900	3.31464	0.450383	9.78
APO	204	230	LVADKVIVTSKHNNDTQHIWESDSNEF	3128.53	9.24-9.38	10	2.33051	0.0588107	9.78
APO	204	230	LVADKVIVTSKHNNDTQHIWESDSNEF	3128.53	9.02-9.03	10	2.34316	0.121608	9.78
APO	204	230	LVADKVIVTSKHNNDTQHIWESDSNEF	3128.53	9.37-9.39	300	3.09661	0.0252963	9.78
APO	204	230	LVADKVIVTSKHNNDTQHIWESDSNEF	3128.53	9.19-9.2	300	3.10926	0.0472559	9.78
APO	204	230	LVADKVIVTSKHNNDTQHIWESDSNEF	3128.53	9.37-9.38	900	3.74	0.166571	9.78
APO	204	230	LVADKVIVTSKHNNDTQHIWESDSNEF	3128.53	9.09-9.2	900	3.80651	0.0558394	9.78
ATP	204	230	LVADKVIVTSKHNNDTQHIWESDSNEF	3128.53	8.7-8.71	10	1.9899	0.137719	9.78
ATP	204	230	LVADKVIVTSKHNNDTQHIWESDSNEF	3128.53	8.96-8.97	10	1.92262	0.0664169	9.78
ATP	204	230	LVADKVIVTSKHNNDTQHIWESDSNEF	3128.53	8.43-8.44	300	2.64986	0.244752	9.78
ATP	204	230	LVADKVIVTSKHNNDTQHIWESDSNEF	3128.53	8.62-8.64	300	2.54567	0.207961	9.78
ATP	204	230	LVADKVIVTSKHNNDTQHIWESDSNEF	3128.53	9.05-9.14	900	3.0464	0.381564	9.78
ATP	204	230	LVADKVIVTSKHNNDTQHIWESDSNEF	3128.53	8.98-8.99	900	3.04745	0.460213	9.78
ADP	205	229	VADKVIVTSKHNNDTQHIWESDSNE	2868.38	7.28-7.39	10	1.86246	0.0892295	9.24
ADP	205	229	VADKVIVTSKHNNDTQHIWESDSNE	2868.38	7.28-7.39	10	1.76618	0.0751342	9.24
ADP	205	229	VADKVIVTSKHNNDTQHIWESDSNE	2868.38	7.28-7.43	10	1.77167	0.0562392	9.24
ADP	205	229	VADKVIVTSKHNNDTQHIWESDSNE	2868.38	7.35-7.36	300	2.55961	0.272055	9.24
ADP	205	229	VADKVIVTSKHNNDTQHIWESDSNE	2868.38	7.31-7.32	300	2.61385	0.248479	9.24
ADP	205	229	VADKVIVTSKHNNDTQHIWESDSNE	2868.38	7.31-7.32	300	2.54837	0.258111	9.24
ADP	205	229	VADKVIVTSKHNNDTQHIWESDSNE	2868.38	7.57-7.74	900	2.98358	0.294538	9.24
ADP	205	229	VADKVIVTSKHNNDTQHIWESDSNE	2868.38	7.57-7.8	900	2.97059	0.426888	9.24
ADP	205	229	VADKVIVTSKHNNDTQHIWESDSNE	2868.38	7.55-7.75	900	2.88007	0.323023	9.24
APO	205	229	VADKVIVTSKHNNDTQHIWESDSNE	2868.38	7.28-7.53	10	2.12908	0.0259653	9.24
APO	205	229	VADKVIVTSKHNNDTQHIWESDSNE	2868.38	7.28-7.56	10	2.11221	0.115492	9.24
APO	205	229	VADKVIVTSKHNNDTQHIWESDSNE	2868.38	7.27-7.28	10	2.08703	0.112463	9.24
APO	205	229	VADKVIVTSKHNNDTQHIWESDSNE	2868.38	7.41-7.42	300	2.85864	0.0361439	9.24
APO	205	229	VADKVIVTSKHNNDTQHIWESDSNE	2868.38	7.41-7.42	300	2.89868	0.120843	9.24
APO	205	229	VADKVIVTSKHNNDTQHIWESDSNE	2868.38	7.42-7.64	300	2.73584	0.134296	9.24
APO	205	229	VADKVIVTSKHNNDTQHIWESDSNE	2868.38	7.37-7.38	900	3.32051	0.155505	9.24
APO	205	229	VADKVIVTSKHNNDTQHIWESDSNE	2868.38	7.37-7.7	900	3.22985	0.0536985	9.24
APO	205	229	VADKVIVTSKHNNDTQHIWESDSNE	2868.38	7.38-7.64	900	3.12004	0.0433754	9.24
ATP	205	229	VADKVIVTSKHNNDTQHIWESDSNE	2868.38	7-7.14	10	1.86742	0.0486259	9.24
ATP	205	229	VADKVIVTSKHNNDTQHIWESDSNE	2868.38	6.99-7.14	10	1.74221	0.0436702	9.24
ATP	205	229	VADKVIVTSKHNNDTQHIWESDSNE	2868.38	6.99-7	10	1.79859	0.0485107	9.24
ATP	205	229	VADKVIVTSKHNNDTQHIWESDSNE	2868.38	6.85-6.87	300	2.29259	0.151057	9.24
ATP	205	229	VADKVIVTSKHNNDTQHIWESDSNE	2868.38	6.98-6.99	300	2.26407	0.120259	9.24
ATP	205	229	VADKVIVTSKHNNDTQHIWESDSNE	2868.38	6.88-6.89	300	2.24211	0.167161	9.24
ATP	205	229	VADKVIVTSKHNNDTQHIWESDSNE	2868.38	7.15-7.27	900	2.69915	0.335945	9.24
ATP	205	229	VADKVIVTSKHNNDTQHIWESDSNE	2868.38	7.15-7.31	900	2.73504	0.383858	9.24
ATP	205	229	VADKVIVTSKHNNDTQHIWESDSNE	2868.38	7.15-7.31	900	2.62952	0.380269	9.24
ADP	205	230	VADKVIVTSKHNNDTQHIWESDSNEF	3017.46	8.71-8.72	10	2.3514	0.0890966	9.112
ADP	205	230	VADKVIVTSKHNNDTQHIWESDSNEF	3017.46	8.77-8.78	10	2.32407	0.06366	9.112
ADP	205	230	VADKVIVTSKHNNDTQHIWESDSNEF	3017.46	8.83-8.96	300	3.05303	0.387565	9.112
ADP	205	230	VADKVIVTSKHNNDTQHIWESDSNEF	3017.46	8.83-8.84	300	3.07049	0.2653	9.112
ADP	205	230	VADKVIVTSKHNNDTQHIWESDSNEF	3017.46	9.04-9.11	900	3.36866	0.463724	9.112
ADP	205	230	VADKVIVTSKHNNDTQHIWESDSNEF	3017.46	9.1-9.2	900	3.3522	0.468371	9.112
APO	205	230	VADKVIVTSKHNNDTQHIWESDSNEF	3017.46	8.79-8.98	10	2.60274	0.0662998	9.112
APO	205	230	VADKVIVTSKHNNDTQHIWESDSNEF	3017.46	8.82-8.96	10	2.55212	0.102891	9.112
APO	205	230	VADKVIVTSKHNNDTQHIWESDSNEF	3017.46	8.93-8.94	300	3.20097	0.0430231	9.112
APO	205	230	VADKVIVTSKHNNDTQHIWESDSNEF	3017.46	8.94-8.95	300	3.27399	0.0221393	9.112
APO	205	230	VADKVIVTSKHNNDTQHIWESDSNEF	3017.46	8.9-8.91	900	3.69365	0.0242997	9.112
APO	205	230	VADKVIVTSKHNNDTQHIWESDSNEF	3017.46	8.87-8.93	900	3.64265	0.0350125	9.112
ATP	205	230	VADKVIVTSKHNNDTQHIWESDSNEF	3017.46	8.62-8.64	10	2.22206	0.0509692	9.112
ATP	205	230	VADKVIVTSKHNNDTQHIWESDSNEF	3017.46	8.5-8.58	10	2.14815	0.0956918	9.112
ATP	205	230	VADKVIVTSKHNNDTQHIWESDSNEF	3017.46	8.31-8.32	300	2.78966	0.0748977	9.112
ATP	205	230	VADKVIVTSKHNNDTQHIWESDSNEF	3017.46	8.22-8.29	300	2.81067	0.152943	9.112
ATP	205	230	VADKVIVTSKHNNDTQHIWESDSNEF	3017.46	8.51-8.7	900	3.12428	0.341017	9.112
ATP	205	230	VADKVIVTSKHNNDTQHIWESDSNEF	3017.46	8.58-8.7	900	3.11567	0.345184	9.112
ADP	207	229	DKVIVTSKHNNDTQHIWESDSNE	2698.27	7.23-7.35	10	1.85644	0.0346812	8.577
ADP	207	229	DKVIVTSKHNNDTQHIWESDSNE	2698.27	7.28-7.35	10	1.76332	0.110786	8.577
ADP	207	229	DKVIVTSKHNNDTQHIWESDSNE	2698.27	7.23-7.25	10	1.80634	0.135646	8.577
ADP	207	229	DKVIVTSKHNNDTQHIWESDSNE	2698.27	7.26-7.29	300	2.58876	0.307991	8.577
ADP	207	229	DKVIVTSKHNNDTQHIWESDSNE	2698.27	7.37-7.41	300	2.48787	0.322694	8.577
ADP	207	229	DKVIVTSKHNNDTQHIWESDSNE	2698.27	7.3-7.36	300	2.39217	0.258766	8.577
ADP	207	229	DKVIVTSKHNNDTQHIWESDSNE	2698.27	7.54-7.57	900	2.772	0.363589	8.577
ADP	207	229	DKVIVTSKHNNDTQHIWESDSNE	2698.27	7.54-7.57	900	2.77908	0.380611	8.577
ADP	207	229	DKVIVTSKHNNDTQHIWESDSNE	2698.27	7.57-7.62	900	2.68161	0.337802	8.577
APO	207	229	DKVIVTSKHNNDTQHIWESDSNE	2698.27	7.22-7.4	10	2.18441	0.0108778	8.577
APO	207	229	DKVIVTSKHNNDTQHIWESDSNE	2698.27	7.42-7.43	10	2.13241	0.0339954	8.577
APO	207	229	DKVIVTSKHNNDTQHIWESDSNE	2698.27	7.25-7.26	10	2.09456	0.0843801	8.577
APO	207	229	DKVIVTSKHNNDTQHIWESDSNE	2698.27	7.35-7.36	300	2.69291	0.0598948	8.577
APO	207	229	DKVIVTSKHNNDTQHIWESDSNE	2698.27	7.36-7.55	300	2.62892	0.0348993	8.577
APO	207	229	DKVIVTSKHNNDTQHIWESDSNE	2698.27	7.38-7.39	300	2.5874	0.0891348	8.577
APO	207	229	DKVIVTSKHNNDTQHIWESDSNE	2698.27	7.29-7.31	900	3.02863	0.0580778	8.577
APO	207	229	DKVIVTSKHNNDTQHIWESDSNE	2698.27	7.48-7.49	900	2.94463	0.0637585	8.577
APO	207	229	DKVIVTSKHNNDTQHIWESDSNE	2698.27	7.34-7.35	900	2.93442	0.0298637	8.577
ATP	207	229	DKVIVTSKHNNDTQHIWESDSNE	2698.27	6.93-7.07	10	1.85345	0.0212383	8.577
ATP	207	229	DKVIVTSKHNNDTQHIWESDSNE	2698.27	6.93-7.07	10	1.78415	0.115264	8.577
ATP	207	229	DKVIVTSKHNNDTQHIWESDSNE	2698.27	6.94-7.04	10	1.77176	0.0197614	8.577
ATP	207	229	DKVIVTSKHNNDTQHIWESDSNE	2698.27	6.79-6.8	300	2.36126	0.122563	8.577
ATP	207	229	DKVIVTSKHNNDTQHIWESDSNE	2698.27	6.62-6.79	300	2.326	0.228654	8.577
ATP	207	229	DKVIVTSKHNNDTQHIWESDSNE	2698.27	6.66-6.78	300	2.29959	0.123492	8.577
ATP	207	229	DKVIVTSKHNNDTQHIWESDSNE	2698.27	7.08-7.22	900	2.54737	0.205432	8.577
ATP	207	229	DKVIVTSKHNNDTQHIWESDSNE	2698.27	7.08-7.22	900	2.497	0.224825	8.577
ATP	207	229	DKVIVTSKHNNDTQHIWESDSNE	2698.27	7.12-7.19	900	2.51687	0.199693	8.577
ADP	208	229	KVIVTSKHNNDTQHIWESDSNE	2584.25	7.03-7.08	10	1.85555	0.0639854	6.988
ADP	208	229	KVIVTSKHNNDTQHIWESDSNE	2584.25	7.03-7.12	300	2.49751	0.258211	6.988
ADP	208	229	KVIVTSKHNNDTQHIWESDSNE	2584.25	7.31-7.37	900	2.64228	0.308722	6.988
APO	208	229	KVIVTSKHNNDTQHIWESDSNE	2584.25	6.92-7.01	10	2.07066	0.0811679	6.988
APO	208	229	KVIVTSKHNNDTQHIWESDSNE	2584.25	7.13-7.14	300	2.72124	0.0686972	6.988
APO	208	229	KVIVTSKHNNDTQHIWESDSNE	2584.25	7.06-7.19	900	2.94265	0.0954195	6.988
ATP	208	229	KVIVTSKHNNDTQHIWESDSNE	2584.25	6.8-6.81	10	1.8121	0.0334701	6.988
ATP	208	229	KVIVTSKHNNDTQHIWESDSNE	2584.25	6.55-6.6	300	2.29602	0.0994461	6.988
ATP	208	229	KVIVTSKHNNDTQHIWESDSNE	2584.25	6.89-6.9	900	2.46758	0.106223	6.988
ADP	230	249	FSVIADPRGNTLGRGTTITL	2091.16	10.49-10.53	10	2.53949	0.177182	10.986
ADP	230	249	FSVIADPRGNTLGRGTTITL	2091.16	10.56-10.63	300	4.80131	0.610691	10.986
ADP	230	249	FSVIADPRGNTLGRGTTITL	2091.16	10.57-10.62	900	5.19681	0.447214	10.986
APO	230	249	FSVIADPRGNTLGRGTTITL	2091.16	10.82-10.83	10	2.95222	0.0630546	10.986
APO	230	249	FSVIADPRGNTLGRGTTITL	2091.16	10.95-10.96	300	5.04624	0.000373104	10.986
APO	230	249	FSVIADPRGNTLGRGTTITL	2091.16	10.93-10.94	900	5.43699	0.10179	10.986
ATP	230	249	FSVIADPRGNTLGRGTTITL	2091.16	10.23-10.24	10	2.46517	0.0546072	10.986
ATP	230	249	FSVIADPRGNTLGRGTTITL	2091.16	9.88-9.93	300	4.23801	0.291993	10.986
ATP	230	249	FSVIADPRGNTLGRGTTITL	2091.16	10.24-10.39	900	4.91376	0.249491	10.986
ADP	231	248	SVIADPRGNTLGRGTTIT	1831	7.74-7.8	10	2.36208	0.111758	9.99
ADP	231	248	SVIADPRGNTLGRGTTIT	1831	7.82-7.85	300	4.51526	0.784797	9.99
ADP	231	248	SVIADPRGNTLGRGTTIT	1831	7.89-7.98	900	4.90309	0.289773	9.99
APO	231	248	SVIADPRGNTLGRGTTIT	1831	7.9-7.91	10	2.73726	0.0833139	9.99
APO	231	248	SVIADPRGNTLGRGTTIT	1831	7.85-7.96	300	4.8991	0.047762	9.99
APO	231	248	SVIADPRGNTLGRGTTIT	1831	7.92-8.01	900	5.33732	0.0709626	9.99
ATP	231	248	SVIADPRGNTLGRGTTIT	1831	7.46-7.5	10	2.35875	0.0273168	9.99
ATP	231	248	SVIADPRGNTLGRGTTIT	1831	6.9-6.95	300	3.97247	0.152827	9.99
ATP	231	248	SVIADPRGNTLGRGTTIT	1831	7.59-7.64	900	4.67488	0.289615	9.99
ADP	231	249	SVIADPRGNTLGRGTTITL	1944.09	9.59-9.77	10	2.19062	0.0840823	10.515
ADP	231	249	SVIADPRGNTLGRGTTITL	1944.09	9.66-9.77	300	4.33547	0.665756	10.515
ADP	231	249	SVIADPRGNTLGRGTTITL	1944.09	9.76-9.82	900	4.68137	0.347774	10.515
APO	231	249	SVIADPRGNTLGRGTTITL	1944.09	9.63-9.64	10	2.65723	0.11365	10.515
APO	231	249	SVIADPRGNTLGRGTTITL	1944.09	9.8-9.81	300	4.77271	0.06924	10.515
APO	231	249	SVIADPRGNTLGRGTTITL	1944.09	9.76-9.83	900	5.06713	0.0303043	10.515
ATP	231	249	SVIADPRGNTLGRGTTITL	1944.09	9.3-9.53	10	2.18493	0.00189714	10.515
ATP	231	249	SVIADPRGNTLGRGTTITL	1944.09	9.1-9.11	300	3.70982	0.121713	10.515
ATP	231	249	SVIADPRGNTLGRGTTITL	1944.09	9.36-9.55	900	4.46449	0.287547	10.515
ADP	233	248	IADPRGNTLGRGTTIT	1644.9	7.23-7.35	10	1.67828	0.0632186	8.4
ADP	233	248	IADPRGNTLGRGTTIT	1644.9	7.18-7.24	300	3.88834	0.596194	8.4
ADP	233	248	IADPRGNTLGRGTTIT	1644.9	7.39-7.57	900	4.11815	0.123857	8.4
APO	233	248	IADPRGNTLGRGTTIT	1644.9	7.13-7.37	10	2.07566	0.116123	8.4
APO	233	248	IADPRGNTLGRGTTIT	1644.9	7.29-7.39	300	4.13668	0.107267	8.4
APO	233	248	IADPRGNTLGRGTTIT	1644.9	7.26-7.47	900	4.33914	0.0688854	8.4
ATP	233	248	IADPRGNTLGRGTTIT	1644.9	6.87-7	10	1.68215	0.0119553	8.4
ATP	233	248	IADPRGNTLGRGTTIT	1644.9	6.7-6.75	300	3.18338	0.0405707	8.4
ATP	233	248	IADPRGNTLGRGTTIT	1644.9	7.02-7.06	900	3.97083	0.279884	8.4
ADP	233	249	IADPRGNTLGRGTTITL	1757.98	9.25-9.28	10	1.60739	0.0893747	8.787
ADP	233	249	IADPRGNTLGRGTTITL	1757.98	9.37-9.45	300	3.4922	0.616555	8.787
ADP	233	249	IADPRGNTLGRGTTITL	1757.98	9.44-9.5	900	3.81711	0.37394	8.787
APO	233	249	IADPRGNTLGRGTTITL	1757.98	9.38-9.39	10	1.92812	0.0724948	8.787
APO	233	249	IADPRGNTLGRGTTITL	1757.98	9.53-9.55	300	3.78803	0.046021	8.787
APO	233	249	IADPRGNTLGRGTTITL	1757.98	9.49-9.58	900	4.08951	0.0916538	8.787
ATP	233	249	IADPRGNTLGRGTTITL	1757.98	9.06-9.07	10	1.60697	0.0162986	8.787
ATP	233	249	IADPRGNTLGRGTTITL	1757.98	8.72-8.79	300	3.04742	0.10927	8.787
ATP	233	249	IADPRGNTLGRGTTITL	1757.98	9.09-9.11	900	3.6261	0.200512	8.787
ADP	249	257	LVLKEEASD	1004.54	7.03-7.04	10	1.78742	0.115974	4.498
ADP	249	257	LVLKEEASD	1004.54	7.03-7.04	300	2.55058	0.131602	4.498
ADP	249	257	LVLKEEASD	1004.54	7.22-7.23	900	2.74507	0.207207	4.498
APO	249	257	LVLKEEASD	1004.54	7.01-7.19	10	2.15326	0.0151924	4.498
APO	249	257	LVLKEEASD	1004.54	7.13-7.33	300	2.59235	0.0103877	4.498
APO	249	257	LVLKEEASD	1004.54	7.09-7.1	900	2.92177	0.0713023	4.498
ATP	249	257	LVLKEEASD	1004.54	6.71-6.84	10	1.74287	0.0120614	4.498
ATP	249	257	LVLKEEASD	1004.54	6.65-6.66	300	2.43449	0.0132366	4.498
ATP	249	257	LVLKEEASD	1004.54	6.95-7.09	900	2.5992	0.140606	4.498
ADP	249	274	LVLKEEASDYLELDTIKNLVRKYSQF	3117.69	13.24-13.26	10	4.44144	0.129186	15.756
ADP	249	274	LVLKEEASDYLELDTIKNLVRKYSQF	3117.69	13.24-13.28	10	4.54451	0.106859	15.756
ADP	249	274	LVLKEEASDYLELDTIKNLVRKYSQF	3117.69	13.25-13.26	900	10.3766	0.479071	15.756
ADP	249	274	LVLKEEASDYLELDTIKNLVRKYSQF	3117.69	13.25-13.26	900	10.9081	0.903828	15.756
APO	249	274	LVLKEEASDYLELDTIKNLVRKYSQF	3117.69	13.16-13.26	10	5.20736	0.0438088	15.756
APO	249	274	LVLKEEASDYLELDTIKNLVRKYSQF	3117.69	13.13-13.18	10	5.34216	0.122441	15.756
APO	249	274	LVLKEEASDYLELDTIKNLVRKYSQF	3117.69	13.29-13.3	300	9.70942	0.101756	15.756
APO	249	274	LVLKEEASDYLELDTIKNLVRKYSQF	3117.69	13.29-13.3	300	9.95823	0.227202	15.756
APO	249	274	LVLKEEASDYLELDTIKNLVRKYSQF	3117.69	13.31-13.32	900	11.6095	0.0135659	15.756
APO	249	274	LVLKEEASDYLELDTIKNLVRKYSQF	3117.69	13.31-13.32	900	11.9599	0.0258075	15.756
ATP	249	274	LVLKEEASDYLELDTIKNLVRKYSQF	3117.69	12.85-12.86	10	4.48214	0.0280559	15.756
ATP	249	274	LVLKEEASDYLELDTIKNLVRKYSQF	3117.69	12.84-12.85	10	4.5699	0.176562	15.756
ATP	249	274	LVLKEEASDYLELDTIKNLVRKYSQF	3117.69	12.58-12.6	300	6.91579	0.0911952	15.756
ATP	249	274	LVLKEEASDYLELDTIKNLVRKYSQF	3117.69	12.54-12.59	300	7.32151	0.256281	15.756
ATP	249	274	LVLKEEASDYLELDTIKNLVRKYSQF	3117.69	12.79-12.8	900	8.53647	0.0371372	15.756
ATP	249	274	LVLKEEASDYLELDTIKNLVRKYSQF	3117.69	12.76-12.78	900	8.68057	0.350483	15.756
ADP	250	257	VLKEEASD	891.453	5-5.17	10	1.81985	0.0775717	3.618
ADP	250	257	VLKEEASD	891.453	4.89-4.96	300	2.6739	0.0835374	3.618
ADP	250	257	VLKEEASD	891.453	5.08-5.28	900	2.7945	0.098646	3.618
APO	250	257	VLKEEASD	891.453	5.04-5.3	10	2.21422	0.07309	3.618
APO	250	257	VLKEEASD	891.453	4.92-5.18	300	2.73179	0.00765913	3.618
APO	250	257	VLKEEASD	891.453	4.88-5.14	900	2.90686	0.00802994	3.618
ATP	250	257	VLKEEASD	891.453	4.92-5.04	10	1.7897	0.0435206	3.618
ATP	250	257	VLKEEASD	891.453	4.88-5.02	300	2.54888	0.0769788	3.618
ATP	250	257	VLKEEASD	891.453	5.14-5.16	900	2.69822	0.0832409	3.618
ADP	250	258	VLKEEASDY	1054.52	7.03-7.05	10	1.75052	0.145473	4.282
ADP	250	258	VLKEEASDY	1054.52	7.03-7.04	300	3.01065	0.194162	4.282
ADP	250	258	VLKEEASDY	1054.52	7.29-7.34	900	3.30897	0.275579	4.282
APO	250	258	VLKEEASDY	1054.52	7.01-7.02	10	2.22623	0.126103	4.282
APO	250	258	VLKEEASDY	1054.52	7.13-7.32	300	3.15502	0.00882934	4.282
APO	250	258	VLKEEASDY	1054.52	7.1-7.35	900	3.41602	0.109025	4.282
ATP	250	258	VLKEEASDY	1054.52	6.71-6.84	10	1.70036	0.0151988	4.282
ATP	250	258	VLKEEASDY	1054.52	6.58-6.61	300	2.71418	0.0168305	4.282
ATP	250	258	VLKEEASDY	1054.52	6.84-6.99	900	3.14931	0.146317	4.282
ADP	250	261	VLKEEASDYLEL	1409.73	11.12-11.19	10	1.92207	0.0458503	5.708
ADP	250	261	VLKEEASDYLEL	1409.73	11.18-11.19	300	3.60898	0.592437	5.708
ADP	250	261	VLKEEASDYLEL	1409.73	11.27-11.3	900	3.81152	0.498466	5.708
APO	250	261	VLKEEASDYLEL	1409.73	11.15-11.16	10	2.42019	0.0255014	5.708
APO	250	261	VLKEEASDYLEL	1409.73	11.28-11.29	300	3.98057	0.0743582	5.708
APO	250	261	VLKEEASDYLEL	1409.73	11.24-11.29	900	4.59171	0.0305915	5.708
ATP	250	261	VLKEEASDYLEL	1409.73	10.81-10.82	10	1.93064	0.0514111	5.708
ATP	250	261	VLKEEASDYLEL	1409.73	10.54-10.55	300	3.01573	0.0974888	5.708
ATP	250	261	VLKEEASDYLEL	1409.73	10.81-10.82	900	3.80153	0.600077	5.708
ADP	250	274	VLKEEASDYLELDTIKNLVRKYSQF	3004.61	13.08-13.15	10	4.46558	0.0566907	14.74
ADP	250	274	VLKEEASDYLELDTIKNLVRKYSQF	3004.61	13.06-13.08	10	4.50681	0.233557	14.74
ADP	250	274	VLKEEASDYLELDTIKNLVRKYSQF	3004.61	13.17-13.2	900	10.5186	1.08759	14.74
ADP	250	274	VLKEEASDYLELDTIKNLVRKYSQF	3004.61	13.13-13.24	900	9.80445	1.16758	14.74
APO	250	274	VLKEEASDYLELDTIKNLVRKYSQF	3004.61	12.99-13.05	10	5.02848	0.198505	14.74
APO	250	274	VLKEEASDYLELDTIKNLVRKYSQF	3004.61	13-13.01	10	5.22351	0.21798	14.74
APO	250	274	VLKEEASDYLELDTIKNLVRKYSQF	3004.61	13.13-13.14	300	9.88328	0.0287059	14.74
APO	250	274	VLKEEASDYLELDTIKNLVRKYSQF	3004.61	13.06-13.07	300	9.87174	0.194961	14.74
APO	250	274	VLKEEASDYLELDTIKNLVRKYSQF	3004.61	13.13-13.14	900	11.7268	0.0938788	14.74
APO	250	274	VLKEEASDYLELDTIKNLVRKYSQF	3004.61	13.09-13.11	900	11.6536	0.158583	14.74
ATP	250	274	VLKEEASDYLELDTIKNLVRKYSQF	3004.61	12.73-12.74	10	4.33847	0.140077	14.74
ATP	250	274	VLKEEASDYLELDTIKNLVRKYSQF	3004.61	12.68-12.69	10	4.38761	0.199974	14.74
ATP	250	274	VLKEEASDYLELDTIKNLVRKYSQF	3004.61	12.44-12.45	300	6.8667	0.0543997	14.74
ATP	250	274	VLKEEASDYLELDTIKNLVRKYSQF	3004.61	12.39-12.46	300	7.00065	0.211837	14.74
ATP	250	274	VLKEEASDYLELDTIKNLVRKYSQF	3004.61	12.6-12.61	900	9.23536	1.33127	14.74
ATP	250	274	VLKEEASDYLELDTIKNLVRKYSQF	3004.61	12.59-12.69	900	8.30407	0.231566	14.74
ADP	258	274	YLELDTIKNLVRKYSQF	2133.18	13.16-13.18	10	3.19934	0.23874	10.508
ADP	258	274	YLELDTIKNLVRKYSQF	2133.18	13.04-13.15	300	6.74333	0.707103	10.508
ADP	258	274	YLELDTIKNLVRKYSQF	2133.18	13.11-13.24	900	7.34439	0.562497	10.508
APO	258	274	YLELDTIKNLVRKYSQF	2133.18	13.21-13.22	10	3.7663	0.169593	10.508
APO	258	274	YLELDTIKNLVRKYSQF	2133.18	13.3-13.31	300	6.66604	0.0779651	10.508
APO	258	274	YLELDTIKNLVRKYSQF	2133.18	13.08-13.32	900	8.58177	0.169164	10.508
ATP	258	274	YLELDTIKNLVRKYSQF	2133.18	12.66-12.75	10	3.2813	0.170441	10.508
ATP	258	274	YLELDTIKNLVRKYSQF	2133.18	12.32-12.45	300	5.28949	0.113871	10.508
ATP	258	274	YLELDTIKNLVRKYSQF	2133.18	12.5-12.7	900	6.79447	0.825067	10.508
ADP	259	273	LELDTIKNLVRKYSQ	1823.04	11.21-11.25	10	2.76473	0.257701	9.14
ADP	259	273	LELDTIKNLVRKYSQ	1823.04	11.23-11.29	300	5.27542	0.537035	9.14
ADP	259	273	LELDTIKNLVRKYSQ	1823.04	11.26-11.35	900	6.3366	0.573872	9.14
APO	259	273	LELDTIKNLVRKYSQ	1823.04	11.16-11.21	10	2.9473	0.125501	9.14
APO	259	273	LELDTIKNLVRKYSQ	1823.04	11.3-11.5	300	6.10435	0.235417	9.14
APO	259	273	LELDTIKNLVRKYSQ	1823.04	11.22-11.28	900	7.66096	0.370873	9.14
ATP	259	273	LELDTIKNLVRKYSQ	1823.04	10.83-10.88	10	2.62013	0.212953	9.14
ATP	259	273	LELDTIKNLVRKYSQ	1823.04	10.56-10.65	300	4.30681	0.138187	9.14
ATP	259	273	LELDTIKNLVRKYSQ	1823.04	10.86-10.93	900	5.95436	0.882405	9.14
ADP	259	274	LELDTIKNLVRKYSQF	1968.11	12.48-12.55	10	3.29702	0.317149	10.206
ADP	259	274	LELDTIKNLVRKYSQF	1968.11	12.57-12.6	300	6.23805	0.833567	10.206
ADP	259	274	LELDTIKNLVRKYSQF	1968.11	12.56-12.69	900	6.70534	0.870218	10.206
APO	259	274	LELDTIKNLVRKYSQF	1968.11	12.46-12.48	10	3.69797	0.109351	10.206
APO	259	274	LELDTIKNLVRKYSQF	1968.11	12.57-12.58	300	7.00545	0.0496648	10.206
APO	259	274	LELDTIKNLVRKYSQF	1968.11	12.56-12.76	900	8.0953	0.301444	10.206
ATP	259	274	LELDTIKNLVRKYSQF	1968.11	12.13-12.15	10	3.44453	0.142834	10.206
ATP	259	274	LELDTIKNLVRKYSQF	1968.11	11.88-11.9	300	4.48651	0.380211	10.206
ATP	259	274	LELDTIKNLVRKYSQF	1968.11	12.04-12.18	900	6.47765	1.05088	10.206
ADP	262	273	DTIKNLVRKYSQ	1466.83	8.82-8.91	10	1.61257	0.0533474	7.962
ADP	262	273	DTIKNLVRKYSQ	1466.83	9.15-9.16	900	4.96033	0.735372	7.962
APO	262	273	DTIKNLVRKYSQ	1466.83	8.88-8.89	10	1.91778	0.0115472	7.962
APO	262	273	DTIKNLVRKYSQ	1466.83	8.99-9	300	5.28305	0.151094	7.962
APO	262	273	DTIKNLVRKYSQ	1466.83	8.95-8.96	900	6.50548	0.0525814	7.962
ATP	262	273	DTIKNLVRKYSQ	1466.83	8.56-8.62	10	1.57435	0.0872206	7.962
ATP	262	273	DTIKNLVRKYSQ	1466.83	8.32-8.34	300	3.07254	0.126696	7.962
ATP	262	273	DTIKNLVRKYSQ	1466.83	8.7-8.71	900	4.64291	0.728824	7.962
ADP	262	274	DTIKNLVRKYSQF	1613.9	10.49-10.51	10	2.60911	0.456866	9.188
ADP	262	274	DTIKNLVRKYSQF	1613.9	10.55-10.61	300	4.89191	0.48384	9.188
ADP	262	274	DTIKNLVRKYSQF	1613.9	10.64-10.65	900	5.94352	0.496797	9.188
APO	262	274	DTIKNLVRKYSQF	1613.9	10.46-10.63	10	3.05877	0.247837	9.188
APO	262	274	DTIKNLVRKYSQF	1613.9	10.58-10.94	300	5.44097	0.0347216	9.188
APO	262	274	DTIKNLVRKYSQF	1613.9	10.71-10.95	900	6.52654	0.251838	9.188
ATP	262	274	DTIKNLVRKYSQF	1613.9	10.2-10.32	10	2.55761	0.336441	9.188
ATP	262	274	DTIKNLVRKYSQF	1613.9	9.83-10.09	300	3.81358	0.0330153	9.188
ATP	262	274	DTIKNLVRKYSQF	1613.9	10.04-10.18	900	5.78454	0.219036	9.188
ADP	262	277	DTIKNLVRKYSQFINF	1988.1	12.74-12.77	10	3.27811	0.0832955	11.064
ADP	262	277	DTIKNLVRKYSQFINF	1988.1	12.72-12.73	10	3.5115	0.207525	11.064
ADP	262	277	DTIKNLVRKYSQFINF	1988.1	12.79-12.8	300	6.85547	0.884644	11.064
ADP	262	277	DTIKNLVRKYSQFINF	1988.1	12.77-12.82	300	6.93739	0.982973	11.064
ADP	262	277	DTIKNLVRKYSQFINF	1988.1	12.79-12.8	900	7.67525	0.853057	11.064
ADP	262	277	DTIKNLVRKYSQFINF	1988.1	12.77-12.88	900	7.94843	0.981745	11.064
APO	262	277	DTIKNLVRKYSQFINF	1988.1	12.71-12.72	10	3.53916	0.0682138	11.064
APO	262	277	DTIKNLVRKYSQFINF	1988.1	12.62-12.67	10	3.56261	0.233891	11.064
APO	262	277	DTIKNLVRKYSQFINF	1988.1	12.79-12.8	300	7.68843	0.0578602	11.064
APO	262	277	DTIKNLVRKYSQFINF	1988.1	12.73-12.74	300	8.10069	0.115006	11.064
APO	262	277	DTIKNLVRKYSQFINF	1988.1	12.79-12.8	900	9.03823	0.0480474	11.064
APO	262	277	DTIKNLVRKYSQFINF	1988.1	12.72-12.73	900	9.3525	0.0687064	11.064
ATP	262	277	DTIKNLVRKYSQFINF	1988.1	12.33-12.34	10	3.20698	0.152316	11.064
ATP	262	277	DTIKNLVRKYSQFINF	1988.1	12.33-12.42	10	3.23964	0.182592	11.064
ATP	262	277	DTIKNLVRKYSQFINF	1988.1	12.06-12.08	300	5.4456	0.420431	11.064
ATP	262	277	DTIKNLVRKYSQFINF	1988.1	12.07-12.12	300	5.70665	0.689171	11.064
ATP	262	277	DTIKNLVRKYSQFINF	1988.1	12.24-12.25	900	7.82936	1.01307	11.064
ATP	262	277	DTIKNLVRKYSQFINF	1988.1	12.22-12.39	900	7.9018	1.09544	11.064
ADP	267	274	LVRKYSQF	1041.6	7.35-7.39	10	1.50999	0.0177371	4.01
ADP	267	274	LVRKYSQF	1041.6	7.41-7.44	300	2.7894	0.394062	4.01
ADP	267	274	LVRKYSQF	1041.6	7.68-7.78	900	3.15676	0.253116	4.01
APO	267	274	LVRKYSQF	1041.6	7.42-7.49	10	1.63252	0.0204943	4.01
APO	267	274	LVRKYSQF	1041.6	7.56-7.57	300	2.93554	0.0228833	4.01
APO	267	274	LVRKYSQF	1041.6	7.47-7.52	900	3.39179	0.00753173	4.01
ATP	267	274	LVRKYSQF	1041.6	7.09-7.17	10	1.4436	0.0144737	4.01
ATP	267	274	LVRKYSQF	1041.6	6.9-6.91	300	2.4461	0.118472	4.01
ATP	267	274	LVRKYSQF	1041.6	7.25-7.31	900	2.97965	0.348592	4.01
ADP	275	281	INFPIYV	866.488	13.34-13.36	10	0.114432	0.0702857	3.576
ADP	275	281	INFPIYV	866.488	13.4-13.45	300	0.62282	0.121401	3.576
ADP	275	281	INFPIYV	866.488	13.38-13.39	900	0.769138	0.0862714	3.576
APO	275	281	INFPIYV	866.488	13.31-13.32	10	0.124266	0.0210233	3.576
APO	275	281	INFPIYV	866.488	13.42-13.43	300	0.746192	0.0739502	3.576
APO	275	281	INFPIYV	866.488	13.44-13.53	900	0.882676	0.0356518	3.576
ATP	275	281	INFPIYV	866.488	13.01-13.1	10	0.122478	0.0105401	3.576
ATP	275	281	INFPIYV	866.488	12.71-12.77	300	0.455046	0.0100749	3.576
ATP	275	281	INFPIYV	866.488	12.84-12.85	900	0.798044	0.103451	3.576
ADP	275	288	INFPIYVWSSKTET	1685.87	12.47-12.55	10	2.11914	0.0218553	7.804
ADP	275	288	INFPIYVWSSKTET	1685.87	12.49-12.64	300	2.89812	0.368468	7.804
ADP	275	288	INFPIYVWSSKTET	1685.87	12.51-12.52	900	3.20437	0.380202	7.804
APO	275	288	INFPIYVWSSKTET	1685.87	12.39-12.41	10	2.28894	0.0565847	7.804
APO	275	288	INFPIYVWSSKTET	1685.87	12.54-12.73	300	3.04971	0.0286723	7.804
APO	275	288	INFPIYVWSSKTET	1685.87	12.51-12.52	900	3.34437	0.0997257	7.804
ATP	275	288	INFPIYVWSSKTET	1685.87	12.04-12.05	10	2.18536	0.0531018	7.804
ATP	275	288	INFPIYVWSSKTET	1685.87	11.86-11.87	300	2.62309	0.16311	7.804
ATP	275	288	INFPIYVWSSKTET	1685.87	11.98-12.18	900	3.10717	0.290028	7.804
ADP	275	310	INFPIYVWSSKTETVEEPLEEDEAAKEEKEESDDEA	4188.92	11.67-11.81	10	11.0219	0.388994	18.028
ADP	275	310	INFPIYVWSSKTETVEEPLEEDEAAKEEKEESDDEA	4188.92	11.8-11.94	300	11.8309	0.92046	18.028
ADP	275	310	INFPIYVWSSKTETVEEPLEEDEAAKEEKEESDDEA	4188.92	11.86-11.95	900	12.9484	1.327	18.028
APO	275	310	INFPIYVWSSKTETVEEPLEEDEAAKEEKEESDDEA	4188.92	11.71-11.83	10	11.8413	0.160542	18.028
APO	275	310	INFPIYVWSSKTETVEEPLEEDEAAKEEKEESDDEA	4188.92	11.93-11.94	300	12.3368	0.202456	18.028
APO	275	310	INFPIYVWSSKTETVEEPLEEDEAAKEEKEESDDEA	4188.92	11.78-11.89	900	12.8786	0.0270322	18.028
ATP	275	310	INFPIYVWSSKTETVEEPLEEDEAAKEEKEESDDEA	4188.92	11.45-11.51	10	11.1238	0.329394	18.028
ATP	275	310	INFPIYVWSSKTETVEEPLEEDEAAKEEKEESDDEA	4188.92	11.1-11.15	300	11.6254	0.827987	18.028
ATP	275	310	INFPIYVWSSKTETVEEPLEEDEAAKEEKEESDDEA	4188.92	11.46-11.51	900	12.3097	0.355926	18.028
ADP	275	311	INFPIYVWSSKTETVEEPLEEDEAAKEEKEESDDEAA	4259.96	11.76-11.78	10	11.6607	0.319334	18.416
ADP	275	311	INFPIYVWSSKTETVEEPLEEDEAAKEEKEESDDEAA	4259.96	11.65-11.74	300	12.3064	0.827051	18.416
ADP	275	311	INFPIYVWSSKTETVEEPLEEDEAAKEEKEESDDEAA	4259.96	11.86-12.01	900	13.3724	1.27325	18.416
APO	275	311	INFPIYVWSSKTETVEEPLEEDEAAKEEKEESDDEAA	4259.96	11.67-11.68	10	12.1008	0.763929	18.416
APO	275	311	INFPIYVWSSKTETVEEPLEEDEAAKEEKEESDDEAA	4259.96	11.8-11.81	300	13.1626	0.16138	18.416
APO	275	311	INFPIYVWSSKTETVEEPLEEDEAAKEEKEESDDEAA	4259.96	11.75-11.77	900	13.413	0.112872	18.416
ATP	275	311	INFPIYVWSSKTETVEEPLEEDEAAKEEKEESDDEAA	4259.96	11.3-11.31	10	11.7373	0.186737	18.416
ATP	275	311	INFPIYVWSSKTETVEEPLEEDEAAKEEKEESDDEAA	4259.96	11.21-11.22	300	12.0134	0.613982	18.416
ATP	275	311	INFPIYVWSSKTETVEEPLEEDEAAKEEKEESDDEAA	4259.96	11.52-11.53	900	12.8573	0.611938	18.416
ADP	275	313	INFPIYVWSSKTETVEEPLEEDEAAKEEKEESDDEAAVE	4488.07	11.86-11.91	10	13.432	0.439893	20.448
APO	275	313	INFPIYVWSSKTETVEEPLEEDEAAKEEKEESDDEAAVE	4488.07	11.86-11.96	10	14.2943	0	20.448
ATP	275	313	INFPIYVWSSKTETVEEPLEEDEAAKEEKEESDDEAAVE	4488.07	11.51-11.53	10	13.8737	0.11815	20.448
ATP	275	313	INFPIYVWSSKTETVEEPLEEDEAAKEEKEESDDEAAVE	4488.07	11.27-11.36	300	14.5566	0	20.448
ATP	275	313	INFPIYVWSSKTETVEEPLEEDEAAKEEKEESDDEAAVE	4488.07	11.58-11.63	900	14.6636	0.0735339	20.448
ADP	278	288	PIYVWSSKTET	1311.67	9.55-9.72	10	2.38064	0.0740575	6.298
ADP	278	288	PIYVWSSKTET	1311.67	9.65-9.81	300	2.65262	0.201284	6.298
ADP	278	288	PIYVWSSKTET	1311.67	9.78-9.89	900	2.81334	0.257631	6.298
APO	278	288	PIYVWSSKTET	1311.67	9.67-9.92	10	2.54999	0.0317918	6.298
APO	278	288	PIYVWSSKTET	1311.67	9.83-10.05	300	2.74336	0.0113125	6.298
APO	278	288	PIYVWSSKTET	1311.67	9.78-10.01	900	2.80844	0.0312114	6.298
ATP	278	288	PIYVWSSKTET	1311.67	9.5-9.54	10	2.38391	0.0436132	6.298
ATP	278	288	PIYVWSSKTET	1311.67	9.16-9.16	300	2.56982	0.131279	6.298
ATP	278	288	PIYVWSSKTET	1311.67	9.33-9.39	900	2.7394	0.177275	6.298
ADP	278	309	PIYVWSSKTETVEEPLEEDEAAKEEKEESDDE	3743.69	9.67-9.75	10	10.4981	0.258487	21.576
ADP	278	309	PIYVWSSKTETVEEPLEEDEAAKEEKEESDDE	3743.69	9.74-9.75	300	11.125	0.734418	21.576
ADP	278	309	PIYVWSSKTETVEEPLEEDEAAKEEKEESDDE	3743.69	9.94-9.99	900	11.978	1.33679	21.576
APO	278	309	PIYVWSSKTETVEEPLEEDEAAKEEKEESDDE	3743.69	9.75-9.8	10	10.8881	0.415083	21.576
APO	278	309	PIYVWSSKTETVEEPLEEDEAAKEEKEESDDE	3743.69	8.69-8.76	900	12.6904	0.702853	21.576
ATP	278	309	PIYVWSSKTETVEEPLEEDEAAKEEKEESDDE	3743.69	9.43-9.46	10	10.6727	0.268188	21.576
ATP	278	309	PIYVWSSKTETVEEPLEEDEAAKEEKEESDDE	3743.69	9.12-9.13	300	10.9279	0.628311	21.576
ATP	278	309	PIYVWSSKTETVEEPLEEDEAAKEEKEESDDE	3743.69	9.43-9.49	900	11.2177	0.329857	21.576
ADP	278	311	PIYVWSSKTETVEEPLEEDEAAKEEKEESDDEAA	3885.77	9.72-9.79	10	11.5503	0.204718	16.732
ADP	278	311	PIYVWSSKTETVEEPLEEDEAAKEEKEESDDEAA	3885.77	9.79-9.88	300	11.7815	0.697023	16.732
ADP	278	311	PIYVWSSKTETVEEPLEEDEAAKEEKEESDDEAA	3885.77	9.89-10.06	900	12.6231	1.153	16.732
APO	278	311	PIYVWSSKTETVEEPLEEDEAAKEEKEESDDEAA	3885.77	9.77-9.78	10	12.0344	0.743288	16.732
APO	278	311	PIYVWSSKTETVEEPLEEDEAAKEEKEESDDEAA	3885.77	9.91-9.92	300	12.5391	0.0554684	16.732
APO	278	311	PIYVWSSKTETVEEPLEEDEAAKEEKEESDDEAA	3885.77	9.87-9.88	900	12.6791	0.11317	16.732
ATP	278	311	PIYVWSSKTETVEEPLEEDEAAKEEKEESDDEAA	3885.77	9.44-9.53	10	11.5622	0.112029	16.732
ATP	278	311	PIYVWSSKTETVEEPLEEDEAAKEEKEESDDEAA	3885.77	9.17-9.19	300	11.8815	0.406689	16.732
ATP	278	311	PIYVWSSKTETVEEPLEEDEAAKEEKEESDDEAA	3885.77	9.46-9.55	900	12.2162	0.281852	16.732
ADP	289	297	VEEPLEEDE	1089.47	8.21-8.22	10	2.20035	0.0696197	2.572
ADP	289	297	VEEPLEEDE	1089.47	8.21-8.26	300	2.31137	0.130719	2.572
ADP	289	297	VEEPLEEDE	1089.47	8.57-8.74	900	2.43354	0.254741	2.572
APO	289	297	VEEPLEEDE	1089.47	8.24-8.29	10	2.22578	0.0980423	2.572
APO	289	297	VEEPLEEDE	1089.47	8.24-8.53	300	2.34781	0.0324345	2.572
APO	289	297	VEEPLEEDE	1089.47	8.31-8.35	900	2.3961	0.0183093	2.572
ATP	289	297	VEEPLEEDE	1089.47	7.94-7.96	10	2.21621	0.0503369	2.572
ATP	289	297	VEEPLEEDE	1089.47	8.07-8.09	900	2.37124	0.11255	2.572
ADP	289	309	VEEPLEEDEAAKEEKEESDDE	2451.04	7.5-7.55	10	7.88966	0.155295	9.663
ADP	289	309	VEEPLEEDEAAKEEKEESDDE	2451.04	7.57-7.64	300	8.00061	0.692331	9.663
ADP	289	309	VEEPLEEDEAAKEEKEESDDE	2451.04	7.82-7.9	900	8.58826	0.675069	9.663
APO	289	309	VEEPLEEDEAAKEEKEESDDE	2451.04	7.55-7.61	10	8.13499	0.588716	9.663
APO	289	309	VEEPLEEDEAAKEEKEESDDE	2451.04	7.68-7.69	300	8.47821	0.0502104	9.663
APO	289	309	VEEPLEEDEAAKEEKEESDDE	2451.04	7.65-7.75	900	8.53261	0.183545	9.663
ATP	289	309	VEEPLEEDEAAKEEKEESDDE	2451.04	7.31-7.36	10	7.89771	0.438795	9.663
ATP	289	309	VEEPLEEDEAAKEEKEESDDE	2451.04	6.97-7.07	300	7.94871	0.345356	9.663
ATP	289	309	VEEPLEEDEAAKEEKEESDDE	2451.04	7.39-7.44	900	8.33774	0.236664	9.663
ADP	289	310	VEEPLEEDEAAKEEKEESDDEA	2522.07	7.58-7.6	10	8.86804	0.211898	9.982
ADP	289	310	VEEPLEEDEAAKEEKEESDDEA	2522.07	7.55-7.66	10	8.40572	0.325668	9.982
ADP	289	310	VEEPLEEDEAAKEEKEESDDEA	2522.07	7.54-7.68	300	8.81306	0.54292	9.982
ADP	289	310	VEEPLEEDEAAKEEKEESDDEA	2522.07	7.62-7.71	300	8.61814	0.701148	9.982
ADP	289	310	VEEPLEEDEAAKEEKEESDDEA	2522.07	7.93-7.94	900	9.24543	0.586018	9.982
APO	289	310	VEEPLEEDEAAKEEKEESDDEA	2522.07	7.55-7.65	10	9.12845	0.528539	9.982
APO	289	310	VEEPLEEDEAAKEEKEESDDEA	2522.07	7.57-7.62	10	8.8705	0.657652	9.982
APO	289	310	VEEPLEEDEAAKEEKEESDDEA	2522.07	7.78-7.79	300	9.35996	0.115567	9.982
APO	289	310	VEEPLEEDEAAKEEKEESDDEA	2522.07	7.75-7.76	300	9.19447	0.024569	9.982
APO	289	310	VEEPLEEDEAAKEEKEESDDEA	2522.07	7.69-7.79	900	9.50497	0.109349	9.982
APO	289	310	VEEPLEEDEAAKEEKEESDDEA	2522.07	7.66-7.71	900	9.33632	0.0935672	9.982
ATP	289	310	VEEPLEEDEAAKEEKEESDDEA	2522.07	7.35-7.36	10	8.84808	0.235008	9.982
ATP	289	310	VEEPLEEDEAAKEEKEESDDEA	2522.07	7.28-7.39	10	8.47892	0.0673189	9.982
ATP	289	310	VEEPLEEDEAAKEEKEESDDEA	2522.07	7.01-7.02	300	9.07346	0.466857	9.982
ATP	289	310	VEEPLEEDEAAKEEKEESDDEA	2522.07	7.44-7.54	900	9.20305	0.0524746	9.982
ATP	289	310	VEEPLEEDEAAKEEKEESDDEA	2522.07	7.49-7.54	900	8.73057	0.248732	9.982
ADP	289	311	VEEPLEEDEAAKEEKEESDDEAA	2593.11	7.55-7.7	10	9.25143	0.282627	10.788
ADP	289	311	VEEPLEEDEAAKEEKEESDDEAA	2593.11	7.54-7.55	10	9.52077	0.262403	10.788
ADP	289	311	VEEPLEEDEAAKEEKEESDDEAA	2593.11	7.62-7.73	300	9.35104	0.866446	10.788
ADP	289	311	VEEPLEEDEAAKEEKEESDDEAA	2593.11	7.52-7.58	300	9.47132	0.646098	10.788
ADP	289	311	VEEPLEEDEAAKEEKEESDDEAA	2593.11	7.9-7.91	900	10.0746	0.594564	10.788
ADP	289	311	VEEPLEEDEAAKEEKEESDDEAA	2593.11	7.81-7.82	900	9.93485	0.701431	10.788
APO	289	311	VEEPLEEDEAAKEEKEESDDEAA	2593.11	7.58-7.59	10	9.68601	0.642927	10.788
APO	289	311	VEEPLEEDEAAKEEKEESDDEAA	2593.11	7.53-7.55	10	9.67702	0.884552	10.788
APO	289	311	VEEPLEEDEAAKEEKEESDDEAA	2593.11	7.7-7.71	300	9.99274	0.0768722	10.788
APO	289	311	VEEPLEEDEAAKEEKEESDDEAA	2593.11	7.66-7.68	300	10.2155	0.108687	10.788
APO	289	311	VEEPLEEDEAAKEEKEESDDEAA	2593.11	7.61-7.71	900	10.0753	0.105027	10.788
APO	289	311	VEEPLEEDEAAKEEKEESDDEAA	2593.11	7.62-7.88	900	9.93071	0.159243	10.788
ATP	289	311	VEEPLEEDEAAKEEKEESDDEAA	2593.11	7.27-7.28	10	9.56446	0.265572	10.788
ATP	289	311	VEEPLEEDEAAKEEKEESDDEAA	2593.11	7.27-7.28	10	9.63207	0.24266	10.788
ATP	289	311	VEEPLEEDEAAKEEKEESDDEAA	2593.11	7.11-7.53	300	9.24891	0.373599	10.788
ATP	289	311	VEEPLEEDEAAKEEKEESDDEAA	2593.11	6.98-7.09	300	9.38664	0.356138	10.788
ATP	289	311	VEEPLEEDEAAKEEKEESDDEAA	2593.11	7.44-7.55	900	9.67072	0.357822	10.788
ATP	289	311	VEEPLEEDEAAKEEKEESDDEAA	2593.11	7.41-7.54	900	9.77788	0.275693	10.788
ADP	292	311	PLEEDEAAKEEKEESDDEAA	2235.96	6.89-7.1	10	7.82223	0.383483	8.931
ADP	292	311	PLEEDEAAKEEKEESDDEAA	2235.96	6.9-6.92	300	8.07958	0.40359	8.931
ADP	292	311	PLEEDEAAKEEKEESDDEAA	2235.96	7.23-7.28	900	8.6849	0.513417	8.931
APO	292	311	PLEEDEAAKEEKEESDDEAA	2235.96	6.93-7.11	10	7.89748	0.392498	8.931
APO	292	311	PLEEDEAAKEEKEESDDEAA	2235.96	6.89-7.09	300	8.43103	0.157832	8.931
APO	292	311	PLEEDEAAKEEKEESDDEAA	2235.96	6.96-7.04	900	8.64984	0.123222	8.931
ATP	292	311	PLEEDEAAKEEKEESDDEAA	2235.96	6.5-6.51	10	8.50512	0.498159	8.931
ATP	292	311	PLEEDEAAKEEKEESDDEAA	2235.96	6.23-6.31	300	8.25687	0.2569	8.931
ATP	292	311	PLEEDEAAKEEKEESDDEAA	2235.96	6.69-6.74	900	8.43467	0.33594	8.931
ADP	295	311	EDEAAKEEKEESDDEAA	1895.78	5.42-5.56	10	7.36998	0.106819	8.46
ADP	295	311	EDEAAKEEKEESDDEAA	1895.78	5.46-5.47	300	7.55685	0.509319	8.46
ADP	295	311	EDEAAKEEKEESDDEAA	1895.78	5.99-6	900	7.52583	0.180528	8.46
APO	295	311	EDEAAKEEKEESDDEAA	1895.78	5.47-5.57	10	7.82456	0.788884	8.46
APO	295	311	EDEAAKEEKEESDDEAA	1895.78	5.45-5.7	300	7.7864	0.3835	8.46
APO	295	311	EDEAAKEEKEESDDEAA	1895.78	5.44-5.45	900	8.1357	0.2286	8.46
ATP	295	311	EDEAAKEEKEESDDEAA	1895.78	5.16-5.29	10	7.05846	0.272144	8.46
ATP	295	311	EDEAAKEEKEESDDEAA	1895.78	5.17-5.26	300	7.07801	0.342637	8.46
ATP	295	311	EDEAAKEEKEESDDEAA	1895.78	5.28-5.37	900	7.59652	0.0905093	8.46
ADP	296	309	DEAAKEEKEESDDE	1624.66	4.89-5.07	10	5.75254	0.164088	6.516
ADP	296	309	DEAAKEEKEESDDE	1624.66	4.91-4.93	300	5.75634	0.163521	6.516
ADP	296	309	DEAAKEEKEESDDE	1624.66	5.11-5.13	900	5.94078	0.531835	6.516
APO	296	309	DEAAKEEKEESDDE	1624.66	4.97-5.18	10	5.83978	0.505168	6.516
APO	296	309	DEAAKEEKEESDDE	1624.66	4.87-5.07	300	5.97608	0.330979	6.516
APO	296	309	DEAAKEEKEESDDE	1624.66	4.82-5.04	900	5.95725	0.140543	6.516
ATP	296	309	DEAAKEEKEESDDE	1624.66	4.73-4.76	10	6.0273	0.15443	6.516
ATP	296	309	DEAAKEEKEESDDE	1624.66	4.71-4.72	300	6.18586	0.154599	6.516
ATP	296	309	DEAAKEEKEESDDE	1624.66	4.81-4.88	900	5.95743	0.33079	6.516
ADP	296	310	DEAAKEEKEESDDEA	1695.7	5.1-5.11	10	6.41548	0.143552	7.028
ADP	296	310	DEAAKEEKEESDDEA	1695.7	5.09-5.1	300	6.47603	0.413448	7.028
ADP	296	310	DEAAKEEKEESDDEA	1695.7	5.31-5.41	900	6.97142	0.520931	7.028
APO	296	310	DEAAKEEKEESDDEA	1695.7	5.2-5.21	10	6.47946	0.698271	7.028
APO	296	310	DEAAKEEKEESDDEA	1695.7	5.05-5.23	300	6.62092	0.332413	7.028
APO	296	310	DEAAKEEKEESDDEA	1695.7	5.03-5.21	900	6.87032	0.309089	7.028
ATP	296	310	DEAAKEEKEESDDEA	1695.7	4.89-5.01	10	6.41494	0.269393	7.028
ATP	296	310	DEAAKEEKEESDDEA	1695.7	4.82-4.85	300	6.54145	0.0716616	7.028
ATP	296	310	DEAAKEEKEESDDEA	1695.7	5.02-5.04	900	6.65119	0.190897	7.028
ADP	296	311	DEAAKEEKEESDDEAA	1766.73	5.11-5.12	10	7.33687	0.286727	8.19
ADP	296	311	DEAAKEEKEESDDEAA	1766.73	5.05-5.1	300	7.488	0.566769	8.19
ADP	296	311	DEAAKEEKEESDDEAA	1766.73	5.51-5.52	900	7.23274	0.71545	8.19
APO	296	311	DEAAKEEKEESDDEAA	1766.73	5.2-5.49	10	7.14012	0.198007	8.19
APO	296	311	DEAAKEEKEESDDEAA	1766.73	5.06-5.07	300	7.84953	0.178313	8.19
APO	296	311	DEAAKEEKEESDDEAA	1766.73	5.03-5.04	900	7.91602	0.0898891	8.19
ATP	296	311	DEAAKEEKEESDDEAA	1766.73	4.86-4.88	10	6.77644	0.455163	8.19
ATP	296	311	DEAAKEEKEESDDEAA	1766.73	4.81-5.06	300	7.1604	0.360967	8.19
ATP	296	311	DEAAKEEKEESDDEAA	1766.73	5.02-5.03	900	7.50672	0.157953	8.19
ADP	297	311	EAAKEEKEESDDEAA	1652.71	4.57-4.64	10	5.30463	0.444351	5.634
ADP	297	311	EAAKEEKEESDDEAA	1652.71	4.56-4.63	300	5.46397	0.155675	5.634
ADP	297	311	EAAKEEKEESDDEAA	1652.71	4.74-4.75	900	5.67589	0.511795	5.634
APO	297	311	EAAKEEKEESDDEAA	1652.71	4.62-4.67	10	5.58633	0.479663	5.634
APO	297	311	EAAKEEKEESDDEAA	1652.71	4.56-4.58	300	5.81039	0.0721959	5.634
APO	297	311	EAAKEEKEESDDEAA	1652.71	4.57-4.58	900	6.00295	0.109729	5.634
ATP	297	311	EAAKEEKEESDDEAA	1652.71	4.47-4.53	300	5.4553	0.568096	5.634
ATP	297	311	EAAKEEKEESDDEAA	1652.71	4.62-4.65	900	5.68572	0.214828	5.634
ADP	298	311	AAKEEKEESDDEAA	1523.67	4.52-4.82	10	4.13293	0.102526	4.665
ADP	298	311	AAKEEKEESDDEAA	1523.67	4.58-4.73	300	4.33806	0.175409	4.665
ADP	298	311	AAKEEKEESDDEAA	1523.67	4.76-4.82	900	4.59179	0.335503	4.665
APO	298	311	AAKEEKEESDDEAA	1523.67	4.6-4.75	10	4.38432	0.0445437	4.665
APO	298	311	AAKEEKEESDDEAA	1523.67	4.58-4.78	300	4.41801	0.070708	4.665
APO	298	311	AAKEEKEESDDEAA	1523.67	4.52-4.67	900	4.77528	0.0435857	4.665
ATP	298	311	AAKEEKEESDDEAA	1523.67	4.48-4.49	10	4.46829	0.287495	4.665
ATP	298	311	AAKEEKEESDDEAA	1523.67	4.48-4.65	300	4.40894	0.304046	4.665
ATP	298	311	AAKEEKEESDDEAA	1523.67	4.54-4.7	900	4.50626	0.211023	4.665
ADP	298	313	AAKEEKEESDDEAAVE	1751.78	5.51-5.52	10	5.86878	0.177788	6.628
ADP	298	313	AAKEEKEESDDEAAVE	1751.78	5.51-5.57	10	5.98335	0.145679	6.628
ADP	298	313	AAKEEKEESDDEAAVE	1751.78	5.48-5.49	300	6.08845	0.321632	6.628
ADP	298	313	AAKEEKEESDDEAAVE	1751.78	5.47-5.53	300	6.02106	0.277071	6.628
ADP	298	313	AAKEEKEESDDEAAVE	1751.78	5.82-5.83	900	6.30481	0.499596	6.628
ADP	298	313	AAKEEKEESDDEAAVE	1751.78	5.82-5.85	900	6.28855	0.483446	6.628
APO	298	313	AAKEEKEESDDEAAVE	1751.78	5.51-5.6	10	6.15568	0.390258	6.628
APO	298	313	AAKEEKEESDDEAAVE	1751.78	5.54-5.6	10	6.18392	0.283311	6.628
APO	298	313	AAKEEKEESDDEAAVE	1751.78	5.48-5.49	300	6.33242	0.0261302	6.628
APO	298	313	AAKEEKEESDDEAAVE	1751.78	5.47-5.48	300	6.3785	0.080236	6.628
APO	298	313	AAKEEKEESDDEAAVE	1751.78	5.45-5.46	900	6.40004	0.0565752	6.628
APO	298	313	AAKEEKEESDDEAAVE	1751.78	5.45-5.46	900	6.39302	0.023502	6.628
ATP	298	313	AAKEEKEESDDEAAVE	1751.78	5.18-5.31	10	5.93806	0.101314	6.628
ATP	298	313	AAKEEKEESDDEAAVE	1751.78	5.24-5.33	10	5.84511	0.161532	6.628
ATP	298	313	AAKEEKEESDDEAAVE	1751.78	5.21-5.31	300	5.95873	0.124328	6.628
ATP	298	313	AAKEEKEESDDEAAVE	1751.78	5.38-5.39	900	6.27782	0.194431	6.628
ATP	298	313	AAKEEKEESDDEAAVE	1751.78	5.38-5.39	900	6.21596	0.241213	6.628
ADP	299	311	AKEEKEESDDEAA	1451.63	4.52-4.57	10	3.685	0.155464	3.888
ADP	299	311	AKEEKEESDDEAA	1451.63	4.62-4.7	300	3.59569	0.235426	3.888
APO	299	311	AKEEKEESDDEAA	1451.63	4.63-4.65	10	3.58191	0.124025	3.888
APO	299	311	AKEEKEESDDEAA	1451.63	4.61-4.66	300	3.68347	0.114073	3.888
APO	299	311	AKEEKEESDDEAA	1451.63	4.62-4.68	900	3.83569	0.083131	3.888
ATP	299	311	AKEEKEESDDEAA	1451.63	4.41-4.53	10	3.70939	0.0740336	3.888
ATP	299	311	AKEEKEESDDEAA	1451.63	4.47-4.48	300	3.74497	0.362163	3.888
ATP	299	311	AKEEKEESDDEAA	1451.63	4.52-4.71	900	3.8166	0.197406	3.888
APO	299	313	AKEEKEESDDEAAVE	1680.74	5.3-5.41	10	5.53424	0.341557	6.036
APO	299	313	AKEEKEESDDEAAVE	1680.74	5.27-5.28	300	5.73219	0.0372065	6.036
APO	299	313	AKEEKEESDDEAAVE	1680.74	5.22-5.25	900	5.81592	0.0932981	6.036
ADP	311	335	AVEEEEEEKKPKTKKVEKTVWDWEL	3090.6	9.33-9.43	10	7.28232	0.313309	14.796
ADP	311	335	AVEEEEEEKKPKTKKVEKTVWDWEL	3090.6	9.49-9.51	10	6.37596	0.122345	14.796
ADP	311	335	AVEEEEEEKKPKTKKVEKTVWDWEL	3090.6	9.35-9.47	10	6.5154	0.37585	14.796
ADP	311	335	AVEEEEEEKKPKTKKVEKTVWDWEL	3090.6	9.37-9.5	300	10.6704	1.06016	14.796
ADP	311	335	AVEEEEEEKKPKTKKVEKTVWDWEL	3090.6	9.37-9.54	300	10.3633	1.22892	14.796
ADP	311	335	AVEEEEEEKKPKTKKVEKTVWDWEL	3090.6	9.52-9.53	300	10.2088	1.55864	14.796
ADP	311	335	AVEEEEEEKKPKTKKVEKTVWDWEL	3090.6	9.66-9.67	900	11.2122	0.696572	14.796
ADP	311	335	AVEEEEEEKKPKTKKVEKTVWDWEL	3090.6	9.65-9.67	900	10.7446	0.889993	14.796
ADP	311	335	AVEEEEEEKKPKTKKVEKTVWDWEL	3090.6	9.6-9.67	900	10.6327	1.16816	14.796
APO	311	335	AVEEEEEEKKPKTKKVEKTVWDWEL	3090.6	9.43-9.48	10	7.68181	0.17997	14.796
APO	311	335	AVEEEEEEKKPKTKKVEKTVWDWEL	3090.6	9.55-9.56	10	7.12831	0.0700998	14.796
APO	311	335	AVEEEEEEKKPKTKKVEKTVWDWEL	3090.6	9.28-9.55	10	7.34577	0.195373	14.796
APO	311	335	AVEEEEEEKKPKTKKVEKTVWDWEL	3090.6	9.63-9.64	300	11.3844	0.0275689	14.796
APO	311	335	AVEEEEEEKKPKTKKVEKTVWDWEL	3090.6	9.43-9.67	300	11.0132	0.223269	14.796
APO	311	335	AVEEEEEEKKPKTKKVEKTVWDWEL	3090.6	9.4-9.67	300	10.9995	0.372763	14.796
APO	311	335	AVEEEEEEKKPKTKKVEKTVWDWEL	3090.6	9.62-9.63	900	12.2601	0.142417	14.796
APO	311	335	AVEEEEEEKKPKTKKVEKTVWDWEL	3090.6	9.41-9.64	900	12.0016	0.196074	14.796
APO	311	335	AVEEEEEEKKPKTKKVEKTVWDWEL	3090.6	9.65-9.66	900	11.9397	0.339542	14.796
ATP	311	335	AVEEEEEEKKPKTKKVEKTVWDWEL	3090.6	9.16-9.2	10	7.08616	0.378037	14.796
ATP	311	335	AVEEEEEEKKPKTKKVEKTVWDWEL	3090.6	9.2-9.21	10	6.57122	0.34594	14.796
ATP	311	335	AVEEEEEEKKPKTKKVEKTVWDWEL	3090.6	9.16-9.21	10	6.53512	0.293223	14.796
ATP	311	335	AVEEEEEEKKPKTKKVEKTVWDWEL	3090.6	8.71-8.83	300	9.33067	0.230416	14.796
ATP	311	335	AVEEEEEEKKPKTKKVEKTVWDWEL	3090.6	8.82-8.83	300	8.87491	0.115001	14.796
ATP	311	335	AVEEEEEEKKPKTKKVEKTVWDWEL	3090.6	8.98-9.22	900	11.0815	0.73861	14.796
ATP	311	335	AVEEEEEEKKPKTKKVEKTVWDWEL	3090.6	9.2-9.25	900	10.5054	1.10449	14.796
ATP	311	335	AVEEEEEEKKPKTKKVEKTVWDWEL	3090.6	8.95-9.22	900	10.6533	1.08908	14.796
ADP	312	327	VEEEEEEKKPKTKKVE	1963.06	4.48-4.56	10	5.1951	0.0257402	5.964
ADP	312	327	VEEEEEEKKPKTKKVE	1963.06	4.48-4.54	10	5.17461	0.11897	5.964
ADP	312	327	VEEEEEEKKPKTKKVE	1963.06	4.49-4.55	300	5.31285	0.212018	5.964
ADP	312	327	VEEEEEEKKPKTKKVE	1963.06	4.49-4.54	300	5.22034	0.0987015	5.964
ADP	312	327	VEEEEEEKKPKTKKVE	1963.06	4.48-4.58	900	5.60203	0.499287	5.964
ADP	312	327	VEEEEEEKKPKTKKVE	1963.06	4.48-4.58	900	5.62528	0.552963	5.964
APO	312	327	VEEEEEEKKPKTKKVE	1963.06	4.43-4.66	10	5.40644	0.367736	5.964
APO	312	327	VEEEEEEKKPKTKKVE	1963.06	4.4-4.46	10	5.49804	0.429371	5.964
APO	312	327	VEEEEEEKKPKTKKVE	1963.06	4.39-4.41	300	6.09414	0.0447631	5.964
APO	312	327	VEEEEEEKKPKTKKVE	1963.06	4.43-4.44	300	5.77132	0.179597	5.964
APO	312	327	VEEEEEEKKPKTKKVE	1963.06	4.41-4.58	900	5.9403	0.254383	5.964
APO	312	327	VEEEEEEKKPKTKKVE	1963.06	4.46-4.48	900	5.91078	0.0944129	5.964
ATP	312	327	VEEEEEEKKPKTKKVE	1963.06	4.36-4.49	10	5.26621	0.121636	5.964
ATP	312	327	VEEEEEEKKPKTKKVE	1963.06	4.45-4.5	10	5.31224	0.0346738	5.964
ATP	312	327	VEEEEEEKKPKTKKVE	1963.06	4.43-4.45	300	5.39299	0.372915	5.964
ATP	312	327	VEEEEEEKKPKTKKVE	1963.06	4.4-4.44	300	5.39971	0.242145	5.964
ATP	312	327	VEEEEEEKKPKTKKVE	1963.06	4.46-4.54	900	5.6054	0.404611	5.964
ATP	312	327	VEEEEEEKKPKTKKVE	1963.06	4.46-4.55	900	5.58108	0.270783	5.964
ADP	312	331	VEEEEEEKKPKTKKVEKTVW	2476.34	5.99-6.02	10	5.95412	0.100071	7.495
ADP	312	331	VEEEEEEKKPKTKKVEKTVW	2476.34	5.96-5.97	300	6.71141	0.275492	7.495
ADP	312	331	VEEEEEEKKPKTKKVEKTVW	2476.34	6.23-6.26	900	7.04265	0.53764	7.495
APO	312	331	VEEEEEEKKPKTKKVEKTVW	2476.34	5.86-5.95	10	6.48523	0.414344	7.495
APO	312	331	VEEEEEEKKPKTKKVEKTVW	2476.34	5.99-6.01	300	6.91789	0.0442906	7.495
APO	312	331	VEEEEEEKKPKTKKVEKTVW	2476.34	5.96-6.14	900	6.94625	0.207255	7.495
ATP	312	331	VEEEEEEKKPKTKKVEKTVW	2476.34	5.67-5.68	10	6.02142	0.28582	7.495
ATP	312	331	VEEEEEEKKPKTKKVEKTVW	2476.34	5.49-5.57	300	6.72816	0.557721	7.495
ATP	312	331	VEEEEEEKKPKTKKVEKTVW	2476.34	5.8-5.86	900	6.75035	0.229198	7.495
ADP	312	332	VEEEEEEKKPKTKKVEKTVWD	2591.37	5.9-5.92	10	6.53907	0.220805	7.83
ADP	312	332	VEEEEEEKKPKTKKVEKTVWD	2591.37	5.8-5.83	300	7.35208	0.11546	7.83
ADP	312	332	VEEEEEEKKPKTKKVEKTVWD	2591.37	6.23-6.34	900	7.56016	0.28963	7.83
APO	312	332	VEEEEEEKKPKTKKVEKTVWD	2591.37	5.79-6.13	10	6.84342	0.169269	7.83
APO	312	332	VEEEEEEKKPKTKKVEKTVWD	2591.37	5.87-5.88	300	7.6895	0.0520039	7.83
APO	312	332	VEEEEEEKKPKTKKVEKTVWD	2591.37	5.85-5.86	900	7.99951	0.0692325	7.83
ATP	312	332	VEEEEEEKKPKTKKVEKTVWD	2591.37	5.47-5.52	10	6.64129	0.328896	7.83
ATP	312	332	VEEEEEEKKPKTKKVEKTVWD	2591.37	5.39-5.44	300	7.25798	0.48716	7.83
ATP	312	332	VEEEEEEKKPKTKKVEKTVWD	2591.37	5.86-5.95	900	7.48142	0.293726	7.83
ADP	312	335	VEEEEEEKKPKTKKVEKTVWDWEL	3018.56	10.06-10.07	10	5.1454	0.27781	8.802
ADP	312	335	VEEEEEEKKPKTKKVEKTVWDWEL	3018.56	10.17-10.31	10	5.44201	0.242331	8.802
ADP	312	335	VEEEEEEKKPKTKKVEKTVWDWEL	3018.56	10.17-10.28	10	5.59248	0.296042	8.802
ADP	312	335	VEEEEEEKKPKTKKVEKTVWDWEL	3018.56	10.23-10.38	300	6.85061	0.716789	8.802
ADP	312	335	VEEEEEEKKPKTKKVEKTVWDWEL	3018.56	10.27-10.33	300	7.03727	0.732985	8.802
ADP	312	335	VEEEEEEKKPKTKKVEKTVWDWEL	3018.56	10.33-10.55	300	7.24586	0.652865	8.802
APO	312	335	VEEEEEEKKPKTKKVEKTVWDWEL	3018.56	10.09-10.19	10	6.27904	0.200409	8.802
APO	312	335	VEEEEEEKKPKTKKVEKTVWDWEL	3018.56	10.28-10.42	10	6.32012	0.140185	8.802
APO	312	335	VEEEEEEKKPKTKKVEKTVWDWEL	3018.56	10.4-10.6	10	6.49099	0.125781	8.802
APO	312	335	VEEEEEEKKPKTKKVEKTVWDWEL	3018.56	10.4-10.41	300	7.42134	0.30854	8.802
APO	312	335	VEEEEEEKKPKTKKVEKTVWDWEL	3018.56	10.42-10.44	300	7.56134	0.063886	8.802
APO	312	335	VEEEEEEKKPKTKKVEKTVWDWEL	3018.56	10.54-10.56	300	7.76071	0.0830033	8.802
APO	312	335	VEEEEEEKKPKTKKVEKTVWDWEL	3018.56	10.27-10.66	900	7.38781	0.131172	8.802
APO	312	335	VEEEEEEKKPKTKKVEKTVWDWEL	3018.56	10.36-10.38	900	7.61303	0.0672203	8.802
APO	312	335	VEEEEEEKKPKTKKVEKTVWDWEL	3018.56	10.48-10.49	900	7.95114	0.141551	8.802
ATP	312	335	VEEEEEEKKPKTKKVEKTVWDWEL	3018.56	10.05-10.06	10	5.34547	0.230082	8.802
ATP	312	335	VEEEEEEKKPKTKKVEKTVWDWEL	3018.56	9.98-10.09	10	5.5141	0.223898	8.802
ATP	312	335	VEEEEEEKKPKTKKVEKTVWDWEL	3018.56	10.02-10.18	10	5.79954	0.209079	8.802
ATP	312	335	VEEEEEEKKPKTKKVEKTVWDWEL	3018.56	9.87-9.89	300	6.54981	0.4462	8.802
ATP	312	335	VEEEEEEKKPKTKKVEKTVWDWEL	3018.56	9.8-9.81	300	6.67946	0.615602	8.802
ATP	312	335	VEEEEEEKKPKTKKVEKTVWDWEL	3018.56	9.9-9.91	300	7.04467	0.553348	8.802
ATP	312	335	VEEEEEEKKPKTKKVEKTVWDWEL	3018.56	10.05-10.07	900	7.19235	0.508702	8.802
ATP	312	335	VEEEEEEKKPKTKKVEKTVWDWEL	3018.56	10.05-10.08	900	7.39997	0.461685	8.802
ATP	312	335	VEEEEEEKKPKTKKVEKTVWDWEL	3018.56	10.09-10.22	900	7.59627	0.379877	8.802
ADP	315	335	EEEEKKPKTKKVEKTVWDWEL	2663.42	10.24-10.31	10	4.51617	0.201084	7.612
ADP	315	335	EEEEKKPKTKKVEKTVWDWEL	2663.42	10.28-10.41	10	4.49362	0.186487	7.612
ADP	315	335	EEEEKKPKTKKVEKTVWDWEL	2663.42	10.35-10.36	300	6.03815	0.549213	7.612
ADP	315	335	EEEEKKPKTKKVEKTVWDWEL	2663.42	10.33-10.45	300	6.08579	0.627876	7.612
APO	315	335	EEEEKKPKTKKVEKTVWDWEL	2663.42	10.32-10.37	10	5.46034	0.034076	7.612
APO	315	335	EEEEKKPKTKKVEKTVWDWEL	2663.42	10.35-10.44	10	5.42129	0.0562145	7.612
APO	315	335	EEEEKKPKTKKVEKTVWDWEL	2663.42	10.5-10.51	300	6.54491	0.119791	7.612
APO	315	335	EEEEKKPKTKKVEKTVWDWEL	2663.42	10.47-10.48	300	6.45145	0.158315	7.612
APO	315	335	EEEEKKPKTKKVEKTVWDWEL	2663.42	10.43-10.44	900	6.66557	0.0535301	7.612
APO	315	335	EEEEKKPKTKKVEKTVWDWEL	2663.42	10.41-10.42	900	6.67023	0.0851814	7.612
ATP	315	335	EEEEKKPKTKKVEKTVWDWEL	2663.42	10.09-10.12	10	4.65389	0.176399	7.612
ATP	315	335	EEEEKKPKTKKVEKTVWDWEL	2663.42	10-10.14	10	4.60752	0.185228	7.612
ATP	315	335	EEEEKKPKTKKVEKTVWDWEL	2663.42	9.78-9.84	300	5.84291	0.434324	7.612
ATP	315	335	EEEEKKPKTKKVEKTVWDWEL	2663.42	9.84-9.85	300	5.70999	0.486226	7.612
ATP	315	335	EEEEKKPKTKKVEKTVWDWEL	2663.42	10.1-10.12	900	6.43228	0.386291	7.612
ATP	315	335	EEEEKKPKTKKVEKTVWDWEL	2663.42	10.05-10.08	900	6.3704	0.332663	7.612
ADP	316	335	EEEKKPKTKKVEKTVWDWEL	2533.38	10.15-10.24	10	4.50048	0.206431	7.455
ADP	316	335	EEEKKPKTKKVEKTVWDWEL	2533.38	10.23-10.32	10	4.51057	0.210421	7.455
ADP	316	335	EEEKKPKTKKVEKTVWDWEL	2533.38	10.25-10.3	10	4.37901	0.177355	7.455
ADP	316	335	EEEKKPKTKKVEKTVWDWEL	2533.38	10.31-10.32	300	5.98658	0.753822	7.455
ADP	316	335	EEEKKPKTKKVEKTVWDWEL	2533.38	10.34-10.36	300	6.01867	0.618659	7.455
ADP	316	335	EEEKKPKTKKVEKTVWDWEL	2533.38	10.33-10.37	300	5.91664	0.620293	7.455
APO	316	335	EEEKKPKTKKVEKTVWDWEL	2533.38	10.31-10.4	10	5.33888	0.0958169	7.455
APO	316	335	EEEKKPKTKKVEKTVWDWEL	2533.38	10.31-10.44	10	5.27858	0.00287563	7.455
APO	316	335	EEEKKPKTKKVEKTVWDWEL	2533.38	10.26-10.31	10	5.06414	0.0945771	7.455
APO	316	335	EEEKKPKTKKVEKTVWDWEL	2533.38	10.54-10.55	300	6.4325	0.0937882	7.455
APO	316	335	EEEKKPKTKKVEKTVWDWEL	2533.38	10.54-10.55	300	6.3464	0.0580998	7.455
APO	316	335	EEEKKPKTKKVEKTVWDWEL	2533.38	10.49-10.5	300	6.29845	0.184827	7.455
APO	316	335	EEEKKPKTKKVEKTVWDWEL	2533.38	10.38-10.48	900	6.50471	0	7.455
APO	316	335	EEEKKPKTKKVEKTVWDWEL	2533.38	10.42-10.43	900	6.60688	0.106515	7.455
APO	316	335	EEEKKPKTKKVEKTVWDWEL	2533.38	10.4-10.43	900	6.43878	0.0989099	7.455
ATP	316	335	EEEKKPKTKKVEKTVWDWEL	2533.38	10.02-10.09	10	4.56787	0.052781	7.455
ATP	316	335	EEEKKPKTKKVEKTVWDWEL	2533.38	10.01-10.07	10	4.60631	0.134739	7.455
ATP	316	335	EEEKKPKTKKVEKTVWDWEL	2533.38	10.09-10.14	10	4.41555	0.210802	7.455
ATP	316	335	EEEKKPKTKKVEKTVWDWEL	2533.38	9.8-9.85	300	5.66755	0.461489	7.455
ATP	316	335	EEEKKPKTKKVEKTVWDWEL	2533.38	9.71-9.88	300	5.88375	0.363422	7.455
ATP	316	335	EEEKKPKTKKVEKTVWDWEL	2533.38	9.8-9.9	300	5.54316	0.486494	7.455
ATP	316	335	EEEKKPKTKKVEKTVWDWEL	2533.38	9.99-10.08	900	6.22916	0.364331	7.455
ATP	316	335	EEEKKPKTKKVEKTVWDWEL	2533.38	9.99-10.04	900	6.25942	0.325156	7.455
ATP	316	335	EEEKKPKTKKVEKTVWDWEL	2533.38	10.09-10.15	900	6.15257	0.344033	7.455
ADP	317	335	EEKKPKTKKVEKTVWDWEL	2405.34	10.16-10.22	10	4.18487	0.214908	7.092
ADP	317	335	EEKKPKTKKVEKTVWDWEL	2405.34	10.09-10.14	10	4.25106	0.0949438	7.092
ADP	317	335	EEKKPKTKKVEKTVWDWEL	2405.34	10.33-10.38	300	5.71852	0.603687	7.092
ADP	317	335	EEKKPKTKKVEKTVWDWEL	2405.34	10.23-10.45	300	5.75693	0.639338	7.092
ADP	317	335	EEKKPKTKKVEKTVWDWEL	2405.34	10.52-10.61	900	6.32636	0.703005	7.092
ADP	317	335	EEKKPKTKKVEKTVWDWEL	2405.34	10.41-10.44	900	6.31956	0.692572	7.092
APO	317	335	EEKKPKTKKVEKTVWDWEL	2405.34	10.34-10.39	10	4.98922	0.0314801	7.092
APO	317	335	EEKKPKTKKVEKTVWDWEL	2405.34	10.21-10.53	10	5.09176	0.0787144	7.092
APO	317	335	EEKKPKTKKVEKTVWDWEL	2405.34	10.49-10.5	300	6.0347	0.109926	7.092
APO	317	335	EEKKPKTKKVEKTVWDWEL	2405.34	10.4-10.41	300	6.1368	0.174683	7.092
APO	317	335	EEKKPKTKKVEKTVWDWEL	2405.34	10.38-10.46	900	6.42964	0.269989	7.092
APO	317	335	EEKKPKTKKVEKTVWDWEL	2405.34	10.26-10.31	900	6.33995	0.0571798	7.092
ATP	317	335	EEKKPKTKKVEKTVWDWEL	2405.34	10.08-10.13	10	4.32228	0.209755	7.092
ATP	317	335	EEKKPKTKKVEKTVWDWEL	2405.34	9.97-10.17	10	4.30425	0.163148	7.092
ATP	317	335	EEKKPKTKKVEKTVWDWEL	2405.34	9.78-9.84	300	5.45463	0.522966	7.092
ATP	317	335	EEKKPKTKKVEKTVWDWEL	2405.34	9.66-9.88	300	5.4205	0.380662	7.092
ATP	317	335	EEKKPKTKKVEKTVWDWEL	2405.34	9.99-10.05	900	6.07755	0.29822	7.092
ATP	317	335	EEKKPKTKKVEKTVWDWEL	2405.34	9.92-10.04	900	6.03795	0.390449	7.092
ADP	318	335	EKKPKTKKVEKTVWDWEL	2275.29	10.11-10.12	10	4.22738	0.197859	7
ADP	318	335	EKKPKTKKVEKTVWDWEL	2275.29	10.01-10.02	10	4.09547	0.212679	7
ADP	318	335	EKKPKTKKVEKTVWDWEL	2275.29	10-10.18	10	4.09609	0.0418476	7
ADP	318	335	EKKPKTKKVEKTVWDWEL	2275.29	10.25-10.27	300	5.64729	0.630096	7
ADP	318	335	EKKPKTKKVEKTVWDWEL	2275.29	10.27-10.28	300	5.66642	0.635423	7
ADP	318	335	EKKPKTKKVEKTVWDWEL	2275.29	10.13-10.34	300	5.60202	0.592018	7
ADP	318	335	EKKPKTKKVEKTVWDWEL	2275.29	10.43-10.52	900	6.27542	0.799671	7
ADP	318	335	EKKPKTKKVEKTVWDWEL	2275.29	10.47-10.55	900	6.16187	0.770752	7
ADP	318	335	EKKPKTKKVEKTVWDWEL	2275.29	10.4-10.59	900	6.04924	0.74309	7
APO	318	335	EKKPKTKKVEKTVWDWEL	2275.29	10.11-10.28	10	5.12882	0.0232461	7
APO	318	335	EKKPKTKKVEKTVWDWEL	2275.29	10.19-10.35	10	4.94433	0.123211	7
APO	318	335	EKKPKTKKVEKTVWDWEL	2275.29	10.06-10.11	10	4.9476	0.197893	7
APO	318	335	EKKPKTKKVEKTVWDWEL	2275.29	10.36-10.37	300	6.17291	0.239569	7
APO	318	335	EKKPKTKKVEKTVWDWEL	2275.29	10.3-10.66	300	5.8954	0.0590052	7
APO	318	335	EKKPKTKKVEKTVWDWEL	2275.29	10.23-10.29	900	6.25582	0.0627668	7
APO	318	335	EKKPKTKKVEKTVWDWEL	2275.29	10.27-10.41	900	6.11987	0.116052	7
APO	318	335	EKKPKTKKVEKTVWDWEL	2275.29	10.21-10.52	900	6.18644	0.206278	7
ATP	318	335	EKKPKTKKVEKTVWDWEL	2275.29	9.88-10.01	10	4.2588	0.150505	7
ATP	318	335	EKKPKTKKVEKTVWDWEL	2275.29	9.97-9.98	10	4.16733	0.129506	7
ATP	318	335	EKKPKTKKVEKTVWDWEL	2275.29	9.97-10.05	10	4.12082	0.148928	7
ATP	318	335	EKKPKTKKVEKTVWDWEL	2275.29	9.65-9.71	300	5.30382	0.433682	7
ATP	318	335	EKKPKTKKVEKTVWDWEL	2275.29	9.77-9.87	300	5.19276	0.376301	7
ATP	318	335	EKKPKTKKVEKTVWDWEL	2275.29	9.95-9.96	900	5.92744	0.345238	7
ATP	318	335	EKKPKTKKVEKTVWDWEL	2275.29	9.92-10.01	900	5.86242	0.521255	7
ADP	336	349	MNDIKPIWQRPSKE	1743.92	8.11-8.26	10	3.38253	0.0674525	6.522
ADP	336	349	MNDIKPIWQRPSKE	1743.92	8.11-8.22	10	3.37622	0.0700662	6.522
ADP	336	349	MNDIKPIWQRPSKE	1743.92	8.05-8.26	10	3.40361	0.0766837	6.522
ADP	336	349	MNDIKPIWQRPSKE	1743.92	8.34-8.39	900	4.75541	0.554497	6.522
ADP	336	349	MNDIKPIWQRPSKE	1743.92	8.44-8.45	900	4.79389	0.591245	6.522
ADP	336	349	MNDIKPIWQRPSKE	1743.92	8.43-8.52	900	5.04509	0.359255	6.522
APO	336	349	MNDIKPIWQRPSKE	1743.92	8.11-8.36	10	3.68515	0.107275	6.522
APO	336	349	MNDIKPIWQRPSKE	1743.92	8.14-8.18	10	3.69232	0.0849272	6.522
APO	336	349	MNDIKPIWQRPSKE	1743.92	8.19-8.52	10	3.73776	0	6.522
APO	336	349	MNDIKPIWQRPSKE	1743.92	8.24-8.25	300	5.06912	0.169226	6.522
APO	336	349	MNDIKPIWQRPSKE	1743.92	8.29-8.3	300	4.99868	0.0120495	6.522
APO	336	349	MNDIKPIWQRPSKE	1743.92	8.29-8.3	300	4.91867	0.0391664	6.522
APO	336	349	MNDIKPIWQRPSKE	1743.92	8.26-8.27	900	5.52044	0.0594266	6.522
APO	336	349	MNDIKPIWQRPSKE	1743.92	8.25-8.49	900	5.47652	0.0808228	6.522
APO	336	349	MNDIKPIWQRPSKE	1743.92	8.25-8.6	900	5.44022	0.0225017	6.522
ATP	336	349	MNDIKPIWQRPSKE	1743.92	7.86-7.98	10	3.43188	0.0285929	6.522
ATP	336	349	MNDIKPIWQRPSKE	1743.92	7.83-7.98	10	3.40383	0.0101459	6.522
ATP	336	349	MNDIKPIWQRPSKE	1743.92	7.81-7.98	10	3.38622	0.0345112	6.522
ATP	336	349	MNDIKPIWQRPSKE	1743.92	7.6-7.73	300	3.93179	0.0926962	6.522
ATP	336	349	MNDIKPIWQRPSKE	1743.92	7.79-7.81	300	3.85189	0.117859	6.522
ATP	336	349	MNDIKPIWQRPSKE	1743.92	7.58-7.82	300	3.87342	0.139644	6.522
ATP	336	349	MNDIKPIWQRPSKE	1743.92	7.98-7.99	900	4.21289	0.118522	6.522
ATP	336	349	MNDIKPIWQRPSKE	1743.92	7.97-8.13	900	4.51083	0.591603	6.522
ATP	336	349	MNDIKPIWQRPSKE	1743.92	8-8.13	900	4.55518	0.582225	6.522
ADP	336	352	MNDIKPIWQRPSKEVEE	2102.07	8.31-8.41	10	3.57717	0.0594613	8.004
ADP	336	352	MNDIKPIWQRPSKEVEE	2102.07	8.42-8.52	300	5.27925	0.975642	8.004
APO	336	352	MNDIKPIWQRPSKEVEE	2102.07	8.43-8.49	10	3.95788	0.0948253	8.004
APO	336	352	MNDIKPIWQRPSKEVEE	2102.07	8.56-8.57	300	6.41839	0.107865	8.004
APO	336	352	MNDIKPIWQRPSKEVEE	2102.07	8.54-8.56	900	6.7839	0.00640833	8.004
ATP	336	352	MNDIKPIWQRPSKEVEE	2102.07	8.08-8.13	10	3.60755	0.056046	8.004
ATP	336	352	MNDIKPIWQRPSKEVEE	2102.07	7.9-7.91	300	4.88962	0.211512	8.004
ATP	336	352	MNDIKPIWQRPSKEVEE	2102.07	8.3-8.31	900	5.87104	0.645029	8.004
ADP	336	354	MNDIKPIWQRPSKEVEEDE	2345.14	8.26-8.35	10	3.42336	0.358104	8.199
ADP	336	354	MNDIKPIWQRPSKEVEEDE	2345.14	8.55-8.56	10	3.85481	0.159092	8.199
ADP	336	354	MNDIKPIWQRPSKEVEEDE	2345.14	8.34-8.36	300	5.94355	1.17076	8.199
ADP	336	354	MNDIKPIWQRPSKEVEEDE	2345.14	8.66-8.8	300	6.0924	1.05758	8.199
ADP	336	354	MNDIKPIWQRPSKEVEEDE	2345.14	8.53-8.6	900	6.34621	0.964939	8.199
ADP	336	354	MNDIKPIWQRPSKEVEEDE	2345.14	8.82-8.85	900	6.61131	0.734338	8.199
APO	336	354	MNDIKPIWQRPSKEVEEDE	2345.14	8.64-8.65	10	4.33436	0.118324	8.199
APO	336	354	MNDIKPIWQRPSKEVEEDE	2345.14	8.66-8.88	10	4.29609	0.0731083	8.199
APO	336	354	MNDIKPIWQRPSKEVEEDE	2345.14	8.77-9.02	300	6.60603	0.0381851	8.199
APO	336	354	MNDIKPIWQRPSKEVEEDE	2345.14	8.8-9.02	300	6.56558	0.0287177	8.199
APO	336	354	MNDIKPIWQRPSKEVEEDE	2345.14	8.72-8.73	900	7.36143	0.00495972	8.199
APO	336	354	MNDIKPIWQRPSKEVEEDE	2345.14	8.76-8.98	900	7.12019	0.0988566	8.199
ATP	336	354	MNDIKPIWQRPSKEVEEDE	2345.14	8.33-8.44	10	3.58169	0.271357	8.199
ATP	336	354	MNDIKPIWQRPSKEVEEDE	2345.14	8.31-8.44	10	3.89434	0.119986	8.199
ATP	336	354	MNDIKPIWQRPSKEVEEDE	2345.14	8.14-8.15	300	4.44632	0.5098	8.199
ATP	336	354	MNDIKPIWQRPSKEVEEDE	2345.14	8.04-8.15	300	5.15954	0.209616	8.199
ATP	336	354	MNDIKPIWQRPSKEVEEDE	2345.14	8.55-8.56	900	5.99802	0.774184	8.199
ATP	336	354	MNDIKPIWQRPSKEVEEDE	2345.14	8.39-8.58	900	6.24199	0.535289	8.199
ADP	336	358	MNDIKPIWQRPSKEVEEDEYKAF	2855.41	9.8-9.87	10	3.67454	0.0717618	11.343
ADP	336	358	MNDIKPIWQRPSKEVEEDEYKAF	2855.41	9.75-9.76	10	3.79254	0.213775	11.343
ADP	336	358	MNDIKPIWQRPSKEVEEDEYKAF	2855.41	9.8-9.86	10	3.7619	0.116417	11.343
ADP	336	358	MNDIKPIWQRPSKEVEEDEYKAF	2855.41	9.86-9.93	300	7.203	1.6857	11.343
ADP	336	358	MNDIKPIWQRPSKEVEEDEYKAF	2855.41	9.84-9.85	300	7.36459	1.49728	11.343
ADP	336	358	MNDIKPIWQRPSKEVEEDEYKAF	2855.41	9.81-9.83	300	7.44379	1.52124	11.343
ADP	336	358	MNDIKPIWQRPSKEVEEDEYKAF	2855.41	10.02-10.1	900	7.82727	1.00156	11.343
ADP	336	358	MNDIKPIWQRPSKEVEEDEYKAF	2855.41	9.99-10	900	7.92597	1.04495	11.343
ADP	336	358	MNDIKPIWQRPSKEVEEDEYKAF	2855.41	9.94-10.06	900	7.89373	0.985946	11.343
APO	336	358	MNDIKPIWQRPSKEVEEDEYKAF	2855.41	9.78-9.8	10	4.19671	0.100442	11.343
APO	336	358	MNDIKPIWQRPSKEVEEDEYKAF	2855.41	9.64-9.69	10	4.22795	0.128962	11.343
APO	336	358	MNDIKPIWQRPSKEVEEDEYKAF	2855.41	9.7-9.76	10	4.23034	0.118848	11.343
APO	336	358	MNDIKPIWQRPSKEVEEDEYKAF	2855.41	9.92-9.93	300	8.198	0.190869	11.343
APO	336	358	MNDIKPIWQRPSKEVEEDEYKAF	2855.41	9.82-9.83	300	8.34367	0.0893368	11.343
APO	336	358	MNDIKPIWQRPSKEVEEDEYKAF	2855.41	9.91-9.92	300	8.45889	0.127992	11.343
APO	336	358	MNDIKPIWQRPSKEVEEDEYKAF	2855.41	9.87-9.88	900	9.20793	0.0314168	11.343
APO	336	358	MNDIKPIWQRPSKEVEEDEYKAF	2855.41	9.82-9.83	900	9.18226	0.174608	11.343
APO	336	358	MNDIKPIWQRPSKEVEEDEYKAF	2855.41	9.87-9.97	900	9.25927	0.139563	11.343
ATP	336	358	MNDIKPIWQRPSKEVEEDEYKAF	2855.41	9.53-9.55	10	3.71135	0.0617378	11.343
ATP	336	358	MNDIKPIWQRPSKEVEEDEYKAF	2855.41	9.57-9.58	10	3.73105	0.09376	11.343
ATP	336	358	MNDIKPIWQRPSKEVEEDEYKAF	2855.41	9.51-9.55	10	3.73045	0.0607719	11.343
ATP	336	358	MNDIKPIWQRPSKEVEEDEYKAF	2855.41	9.22-9.27	300	5.43628	0.124327	11.343
ATP	336	358	MNDIKPIWQRPSKEVEEDEYKAF	2855.41	9.22-9.25	300	5.60324	0.00894172	11.343
ATP	336	358	MNDIKPIWQRPSKEVEEDEYKAF	2855.41	9.51-9.55	900	7.58986	1.34119	11.343
ATP	336	358	MNDIKPIWQRPSKEVEEDEYKAF	2855.41	9.46-9.47	900	7.84359	1.30702	11.343
ATP	336	358	MNDIKPIWQRPSKEVEEDEYKAF	2855.41	9.48-9.49	900	7.98607	1.17321	11.343
ADP	336	371	MNDIKPIWQRPSKEVEEDEYKAFYKSFSKESDDPMA	4342.07	10.74-10.8	10	5.64891	0.188208	18.28
ADP	336	371	MNDIKPIWQRPSKEVEEDEYKAFYKSFSKESDDPMA	4342.07	10.79-10.8	300	10.0454	1.41174	18.28
ADP	336	371	MNDIKPIWQRPSKEVEEDEYKAFYKSFSKESDDPMA	4342.07	10.92-10.93	900	11.7706	1.43435	18.28
APO	336	371	MNDIKPIWQRPSKEVEEDEYKAFYKSFSKESDDPMA	4342.07	10.63-10.77	10	6.66493	0.181015	18.28
APO	336	371	MNDIKPIWQRPSKEVEEDEYKAFYKSFSKESDDPMA	4342.07	10.8-10.82	300	12.3412	0.116222	18.28
APO	336	371	MNDIKPIWQRPSKEVEEDEYKAFYKSFSKESDDPMA	4342.07	10.73-10.87	900	13.5233	0.185167	18.28
ATP	336	371	MNDIKPIWQRPSKEVEEDEYKAFYKSFSKESDDPMA	4342.07	10.42-10.49	10	5.60135	0.026874	18.28
ATP	336	371	MNDIKPIWQRPSKEVEEDEYKAFYKSFSKESDDPMA	4342.07	10.12-10.21	300	8.8084	0.302355	18.28
ATP	336	371	MNDIKPIWQRPSKEVEEDEYKAFYKSFSKESDDPMA	4342.07	10.39-10.46	900	11.405	1.71026	18.28
ADP	338	349	DIKPIWQRPSKE	1498.84	8.09-8.1	10	2.95741	0.0483538	5.622
ADP	338	349	DIKPIWQRPSKE	1498.84	8.06-8.08	10	2.6838	0.0505443	5.622
ADP	338	349	DIKPIWQRPSKE	1498.84	8.18-8.19	300	3.97452	0.599767	5.622
ADP	338	349	DIKPIWQRPSKE	1498.84	8.18-8.21	300	3.67983	0.629258	5.622
ADP	338	349	DIKPIWQRPSKE	1498.84	8.33-8.38	900	4.13217	0.519988	5.622
ADP	338	349	DIKPIWQRPSKE	1498.84	8.3-8.31	900	3.90893	0.50321	5.622
APO	338	349	DIKPIWQRPSKE	1498.84	8.19-8.21	10	3.20665	0.0611877	5.622
APO	338	349	DIKPIWQRPSKE	1498.84	8.11-8.16	10	2.93843	0.0517099	5.622
APO	338	349	DIKPIWQRPSKE	1498.84	8.33-8.34	300	4.421	0.0207401	5.622
APO	338	349	DIKPIWQRPSKE	1498.84	8.26-8.27	300	4.07454	0.0486879	5.622
APO	338	349	DIKPIWQRPSKE	1498.84	8.21-8.3	900	4.95111	0.0638395	5.622
APO	338	349	DIKPIWQRPSKE	1498.84	8.17-8.23	900	4.63956	0.0669607	5.622
ATP	338	349	DIKPIWQRPSKE	1498.84	7.87-7.88	10	2.95951	0.040985	5.622
ATP	338	349	DIKPIWQRPSKE	1498.84	7.83-7.88	10	2.65593	0.014442	5.622
ATP	338	349	DIKPIWQRPSKE	1498.84	7.59-7.6	300	3.31159	0.0858573	5.622
ATP	338	349	DIKPIWQRPSKE	1498.84	7.52-7.6	300	3.0757	0.0798366	5.622
ATP	338	349	DIKPIWQRPSKE	1498.84	8.03-8.04	900	3.92205	0.663392	5.622
ATP	338	349	DIKPIWQRPSKE	1498.84	7.97-8.02	900	3.75995	0.718724	5.622
ADP	350	357	VEEDEYKA	983.443	6.29-6.35	10	0.659518	0.0279295	2.988
ADP	350	357	VEEDEYKA	983.443	6.57-6.63	900	2.10878	0.279246	2.988
APO	350	357	VEEDEYKA	983.443	6.23-6.29	10	0.84328	0.0218232	2.988
APO	350	357	VEEDEYKA	983.443	6.31-6.32	300	2.23453	0.0519068	2.988
APO	350	357	VEEDEYKA	983.443	6.29-6.34	900	2.66862	0.0758046	2.988
ATP	350	357	VEEDEYKA	983.443	5.85-5.88	10	0.684584	0.0365694	2.988
ATP	350	357	VEEDEYKA	983.443	5.74-5.82	300	1.36651	0.113519	2.988
ATP	350	357	VEEDEYKA	983.443	6.11-6.16	900	1.87148	0.068315	2.988
ADP	350	358	VEEDEYKAF	1130.51	9.08-9.09	10	0.357989	0.0332884	3.28
ADP	350	358	VEEDEYKAF	1130.51	9.46-9.46	900	2.20674	0.112321	3.28
APO	350	358	VEEDEYKAF	1130.51	9.16-9.17	10	0.483253	0.0258621	3.28
APO	350	358	VEEDEYKAF	1130.51	9.31-9.32	300	1.88881	0.0162318	3.28
APO	350	358	VEEDEYKAF	1130.51	9.28-9.28	900	2.40533	0.0185328	3.28
ATP	350	358	VEEDEYKAF	1130.51	8.84-8.94	10	0.346274	0.0398671	3.28
ATP	350	358	VEEDEYKAF	1130.51	8.52-8.62	300	0.951512	0.0784774	3.28
ATP	350	358	VEEDEYKAF	1130.51	8.89-8.9	900	1.53199	0.069248	3.28
ADP	355	371	YKAFYKSFSKESDDPMA	2015.94	8.66-8.69	10	1.39095	0.0798334	5.775
ADP	355	371	YKAFYKSFSKESDDPMA	2015.94	8.68-8.69	10	1.29882	0.0741999	5.775
ADP	355	371	YKAFYKSFSKESDDPMA	2015.94	8.72-8.76	300	2.34039	0.263878	5.775
ADP	355	371	YKAFYKSFSKESDDPMA	2015.94	8.77-8.79	300	2.27191	0.26727	5.775
ADP	355	371	YKAFYKSFSKESDDPMA	2015.94	9.05-9.08	900	2.70449	0.558474	5.775
ADP	355	371	YKAFYKSFSKESDDPMA	2015.94	9-9.06	900	2.66984	0.570572	5.775
APO	355	371	YKAFYKSFSKESDDPMA	2015.94	8.77-8.78	10	1.64367	0.0753469	5.775
APO	355	371	YKAFYKSFSKESDDPMA	2015.94	8.81-8.82	10	1.57974	0.0771676	5.775
APO	355	371	YKAFYKSFSKESDDPMA	2015.94	8.89-8.91	300	2.5465	0.0462889	5.775
APO	355	371	YKAFYKSFSKESDDPMA	2015.94	8.95-8.96	300	2.46757	0.0292933	5.775
APO	355	371	YKAFYKSFSKESDDPMA	2015.94	8.85-8.86	900	2.85821	0.0528081	5.775
APO	355	371	YKAFYKSFSKESDDPMA	2015.94	8.88-8.94	900	2.69665	0.0556146	5.775
ATP	355	371	YKAFYKSFSKESDDPMA	2015.94	8.41-8.46	10	1.46767	0.146601	5.775
ATP	355	371	YKAFYKSFSKESDDPMA	2015.94	8.47-8.48	10	1.35025	0.0945807	5.775
ATP	355	371	YKAFYKSFSKESDDPMA	2015.94	8.15-8.21	300	2.14582	0.26491	5.775
ATP	355	371	YKAFYKSFSKESDDPMA	2015.94	8.17-8.19	300	2.024	0.305836	5.775
ATP	355	371	YKAFYKSFSKESDDPMA	2015.94	8.53-8.54	900	2.56176	0.323098	5.775
ATP	355	371	YKAFYKSFSKESDDPMA	2015.94	8.44-8.49	900	2.63113	0.194552	5.775
ADP	358	375	FYKSFSKESDDPMAYIHF	2215.03	11.88-11.89	10	1.38734	0.133711	5.996
ADP	358	375	FYKSFSKESDDPMAYIHF	2215.03	11.89-11.97	300	2.98801	0.254155	5.996
ADP	358	375	FYKSFSKESDDPMAYIHF	2215.03	12.07-12.08	900	3.23851	0.543333	5.996
APO	358	375	FYKSFSKESDDPMAYIHF	2215.03	11.83-11.88	10	1.82785	0.262612	5.996
APO	358	375	FYKSFSKESDDPMAYIHF	2215.03	12.02-12.03	300	3.11792	0.0512408	5.996
APO	358	375	FYKSFSKESDDPMAYIHF	2215.03	11.87-12.02	900	3.32352	0.0636786	5.996
ATP	358	375	FYKSFSKESDDPMAYIHF	2215.03	11.52-11.58	10	1.46196	0.0833445	5.996
ATP	358	375	FYKSFSKESDDPMAYIHF	2215.03	11.23-11.3	300	2.87701	0.368479	5.996
ATP	358	375	FYKSFSKESDDPMAYIHF	2215.03	10.97-11.89	900	3.1467	0.171807	5.996
ADP	359	365	YKSFSKE	889.453	5.54-5.59	10	1.64548	0.0752293	2.524
ADP	359	365	YKSFSKE	889.453	5.53-5.58	300	2.37458	0.0966386	2.524
ADP	359	365	YKSFSKE	889.453	5.88-6.02	900	2.47167	0.0496255	2.524
APO	359	365	YKSFSKE	889.453	5.62-5.62	10	1.79978	0.0809576	2.524
APO	359	365	YKSFSKE	889.453	5.58-5.59	300	2.44895	0.0591636	2.524
APO	359	365	YKSFSKE	889.453	5.54-5.55	900	2.49691	0.0152139	2.524
ATP	359	365	YKSFSKE	889.453	5.23-5.28	10	1.67341	0.064193	2.524
ATP	359	365	YKSFSKE	889.453	5.2-5.2	300	2.34951	0.128745	2.524
ATP	359	365	YKSFSKE	889.453	5.43-5.45	900	2.45249	0.175451	2.524
ADP	359	371	YKSFSKESDDPMA	1505.67	7.39-7.42	10	1.56348	0.0853956	3.878
ADP	359	371	YKSFSKESDDPMA	1505.67	7.48-7.5	10	1.54435	0.0405549	3.878
ADP	359	371	YKSFSKESDDPMA	1505.67	7.41-7.44	300	2.08016	0.143112	3.878
ADP	359	371	YKSFSKESDDPMA	1505.67	7.55-7.56	300	2.1192	0.24606	3.878
ADP	359	371	YKSFSKESDDPMA	1505.67	7.67-7.91	900	2.33546	0.279606	3.878
ADP	359	371	YKSFSKESDDPMA	1505.67	7.78-7.85	900	2.34554	0.113268	3.878
APO	359	371	YKSFSKESDDPMA	1505.67	7.37-7.63	10	1.71317	0.117529	3.878
APO	359	371	YKSFSKESDDPMA	1505.67	7.39-7.61	10	1.80547	0.0133571	3.878
APO	359	371	YKSFSKESDDPMA	1505.67	7.55-7.78	300	2.22739	0.0608998	3.878
APO	359	371	YKSFSKESDDPMA	1505.67	7.54-7.77	300	2.29022	0.021718	3.878
APO	359	371	YKSFSKESDDPMA	1505.67	7.46-7.74	900	2.30198	0.0961462	3.878
APO	359	371	YKSFSKESDDPMA	1505.67	7.49-7.69	900	2.37424	0.0249682	3.878
ATP	359	371	YKSFSKESDDPMA	1505.67	7.07-7.2	10	1.58778	0.114011	3.878
ATP	359	371	YKSFSKESDDPMA	1505.67	7.07-7.08	10	1.65629	0.155487	3.878
ATP	359	371	YKSFSKESDDPMA	1505.67	7.01-7.02	300	2.02651	0.194327	3.878
ATP	359	371	YKSFSKESDDPMA	1505.67	6.85-6.97	300	2.14479	0.309669	3.878
ATP	359	371	YKSFSKESDDPMA	1505.67	7.36-7.41	900	2.16341	0.0789669	3.878
ATP	359	371	YKSFSKESDDPMA	1505.67	7.36-7.39	900	2.30004	0.0828287	3.878
ADP	359	372	YKSFSKESDDPMAY	1668.73	8.61-8.61	10	1.46493	0.0730891	4.518
ADP	359	372	YKSFSKESDDPMAY	1668.73	8.55-8.62	10	1.4882	0.0765258	4.518
ADP	359	372	YKSFSKESDDPMAY	1668.73	8.67-8.74	300	2.60949	0.24092	4.518
ADP	359	372	YKSFSKESDDPMAY	1668.73	8.66-8.72	300	2.58868	0.235836	4.518
ADP	359	372	YKSFSKESDDPMAY	1668.73	9.08-9.08	900	2.88016	0.334134	4.518
ADP	359	372	YKSFSKESDDPMAY	1668.73	8.93-9.16	900	2.75228	0.326576	4.518
APO	359	372	YKSFSKESDDPMAY	1668.73	8.62-8.63	10	1.85662	0.0460314	4.518
APO	359	372	YKSFSKESDDPMAY	1668.73	8.67-8.68	10	1.825	0.0943246	4.518
APO	359	372	YKSFSKESDDPMAY	1668.73	8.74-8.75	300	2.79089	0.0380339	4.518
APO	359	372	YKSFSKESDDPMAY	1668.73	8.81-8.9	300	2.72285	0.00165993	4.518
APO	359	372	YKSFSKESDDPMAY	1668.73	8.64-8.73	900	2.81554	0.0428438	4.518
APO	359	372	YKSFSKESDDPMAY	1668.73	8.71-8.76	900	2.80869	0.0181945	4.518
ATP	359	372	YKSFSKESDDPMAY	1668.73	8.33-8.42	10	1.57158	0.0948783	4.518
ATP	359	372	YKSFSKESDDPMAY	1668.73	8.33-8.41	10	1.54461	0.101988	4.518
ATP	359	372	YKSFSKESDDPMAY	1668.73	8.15-8.16	300	2.59361	0.115395	4.518
ATP	359	372	YKSFSKESDDPMAY	1668.73	8.06-8.13	300	2.51954	0.293114	4.518
ATP	359	372	YKSFSKESDDPMAY	1668.73	8.49-8.55	900	2.75105	0.152598	4.518
ATP	359	372	YKSFSKESDDPMAY	1668.73	8.39-8.49	900	2.73846	0.187898	4.518
ADP	359	375	YKSFSKESDDPMAYIHF	2066.95	11.54-11.64	10	1.38611	0.11899	5.73
ADP	359	375	YKSFSKESDDPMAYIHF	2066.95	11.54-11.64	10	1.27547	0.10578	5.73
ADP	359	375	YKSFSKESDDPMAYIHF	2066.95	11.51-11.66	10	1.26988	0.111385	5.73
ADP	359	375	YKSFSKESDDPMAYIHF	2066.95	11.65-11.69	300	2.81398	0.167508	5.73
ADP	359	375	YKSFSKESDDPMAYIHF	2066.95	11.65-11.72	300	2.73498	0.186768	5.73
ADP	359	375	YKSFSKESDDPMAYIHF	2066.95	11.62-11.64	300	2.72748	0.199894	5.73
ADP	359	375	YKSFSKESDDPMAYIHF	2066.95	11.75-11.76	900	3.17292	0.567427	5.73
ADP	359	375	YKSFSKESDDPMAYIHF	2066.95	11.78-11.81	900	3.03717	0.589626	5.73
ADP	359	375	YKSFSKESDDPMAYIHF	2066.95	11.75-11.93	900	3.02776	0.553495	5.73
APO	359	375	YKSFSKESDDPMAYIHF	2066.95	11.57-11.58	10	1.70754	0.0667286	5.73
APO	359	375	YKSFSKESDDPMAYIHF	2066.95	11.55-11.56	10	1.62937	0.0493508	5.73
APO	359	375	YKSFSKESDDPMAYIHF	2066.95	11.48-11.49	10	1.64519	0.0546857	5.73
APO	359	375	YKSFSKESDDPMAYIHF	2066.95	11.7-11.72	300	2.90661	0.0534589	5.73
APO	359	375	YKSFSKESDDPMAYIHF	2066.95	11.69-11.7	300	2.80279	0.0411164	5.73
APO	359	375	YKSFSKESDDPMAYIHF	2066.95	11.65-11.66	300	2.90074	0.0274109	5.73
APO	359	375	YKSFSKESDDPMAYIHF	2066.95	11.67-11.69	900	3.03062	0.144629	5.73
APO	359	375	YKSFSKESDDPMAYIHF	2066.95	11.64-11.65	900	2.99638	0.0854819	5.73
APO	359	375	YKSFSKESDDPMAYIHF	2066.95	11.61-11.62	900	2.92735	0.129606	5.73
ATP	359	375	YKSFSKESDDPMAYIHF	2066.95	11.31-11.33	10	1.44382	0.032043	5.73
ATP	359	375	YKSFSKESDDPMAYIHF	2066.95	11.25-11.32	10	1.32977	0.0641992	5.73
ATP	359	375	YKSFSKESDDPMAYIHF	2066.95	11.35-11.36	10	1.32172	0.076244	5.73
ATP	359	375	YKSFSKESDDPMAYIHF	2066.95	11.02-11.03	300	2.79133	0.223333	5.73
ATP	359	375	YKSFSKESDDPMAYIHF	2066.95	11.02-11.03	300	2.71438	0.230334	5.73
ATP	359	375	YKSFSKESDDPMAYIHF	2066.95	11.07-11.08	300	2.65817	0.275549	5.73
ATP	359	375	YKSFSKESDDPMAYIHF	2066.95	11.35-11.37	900	2.88342	0.170846	5.73
ATP	359	375	YKSFSKESDDPMAYIHF	2066.95	11.21-11.27	900	2.84249	0.14349	5.73
ATP	359	375	YKSFSKESDDPMAYIHF	2066.95	11.13-11.15	900	2.87687	0.211273	5.73
ADP	359	383	YKSFSKESDDPMAYIHFTAEGEVTF	2902.33	12.38-12.41	10	2.90627	0.140043	7.352
ADP	359	383	YKSFSKESDDPMAYIHFTAEGEVTF	2902.33	12.42-12.51	300	5.08692	0.361184	7.352
APO	359	383	YKSFSKESDDPMAYIHFTAEGEVTF	2902.33	12.33-12.55	10	3.51815	0.150755	7.352
APO	359	383	YKSFSKESDDPMAYIHFTAEGEVTF	2902.33	12.59-12.6	300	5.47423	0.104256	7.352
APO	359	383	YKSFSKESDDPMAYIHFTAEGEVTF	2902.33	12.47-12.65	900	5.80195	0.0962202	7.352
ATP	359	383	YKSFSKESDDPMAYIHFTAEGEVTF	2902.33	11.95-12.05	10	3.0679	0.0886794	7.352
ATP	359	383	YKSFSKESDDPMAYIHFTAEGEVTF	2902.33	11.84-11.93	300	4.98956	0.3808	7.352
ATP	359	383	YKSFSKESDDPMAYIHFTAEGEVTF	2902.33	12.1-12.24	900	5.81894	0.119333	7.352
ADP	376	383	TAEGEVTF	854.399	9.83-9.88	10	1.9395	0.077244	3.144
ADP	376	383	TAEGEVTF	854.399	9.86-9.89	300	2.87257	0.216516	3.144
ADP	376	383	TAEGEVTF	854.399	10.01-10.11	900	2.9978	0.180162	3.144
APO	376	383	TAEGEVTF	854.399	9.83-9.88	10	2.13251	0.051686	3.144
APO	376	383	TAEGEVTF	854.399	10-10.01	300	2.95152	0.0520381	3.144
APO	376	383	TAEGEVTF	854.399	9.98-9.99	900	2.99798	0.0504303	3.144
ATP	376	383	TAEGEVTF	854.399	9.55-9.57	10	1.97216	0.0541633	3.144
ATP	376	383	TAEGEVTF	854.399	9.22-9.28	300	2.70524	0.0677914	3.144
ATP	376	383	TAEGEVTF	854.399	9.52-9.55	900	2.96532	0.0888068	3.144
ADP	376	387	TAEGEVTFKSIL	1295.7	11.42-11.44	10	1.92455	0.0610659	6.932
ADP	376	387	TAEGEVTFKSIL	1295.7	11.52-11.6	300	2.94841	0.260016	6.932
ADP	376	387	TAEGEVTFKSIL	1295.7	11.54-11.55	900	3.14597	0.238131	6.932
APO	376	387	TAEGEVTFKSIL	1295.7	11.42-11.58	10	2.11264	0.0442364	6.932
APO	376	387	TAEGEVTFKSIL	1295.7	11.6-11.61	300	3.06348	0.00880482	6.932
APO	376	387	TAEGEVTFKSIL	1295.7	11.58-11.7	900	3.14482	0.0387779	6.932
ATP	376	387	TAEGEVTFKSIL	1295.7	11.11-11.12	10	1.93518	0.0213921	6.932
ATP	376	387	TAEGEVTFKSIL	1295.7	10.91-10.92	300	2.73421	0.0767555	6.932
ATP	376	387	TAEGEVTFKSIL	1295.7	11.11-11.12	900	3.13696	0.121328	6.932
ADP	379	387	GEVTFKSIL	994.569	11.31-11.32	10	0.933718	0.0321823	5.494
ADP	379	387	GEVTFKSIL	994.569	11.41-11.42	300	1.89151	0.201222	5.494
ADP	379	387	GEVTFKSIL	994.569	11.46-11.47	900	2.02859	0.115993	5.494
APO	379	387	GEVTFKSIL	994.569	11.38-11.39	10	1.08912	0.0494481	5.494
APO	379	387	GEVTFKSIL	994.569	11.53-11.54	300	1.9781	0.00770334	5.494
APO	379	387	GEVTFKSIL	994.569	11.47-11.48	900	2.07882	0.0400534	5.494
ATP	379	387	GEVTFKSIL	994.569	10.93-11.07	10	0.936858	0.0389777	5.494
ATP	379	387	GEVTFKSIL	994.569	10.72-10.81	300	1.71727	0.0456231	5.494
ATP	379	387	GEVTFKSIL	994.569	11.01-11.02	900	2.05397	0.0526557	5.494
ADP	380	387	EVTFKSIL	937.546	11.36-11.37	10	0.286869	0.0586852	4.746
ADP	380	387	EVTFKSIL	937.546	11.49-11.5	300	1.15354	0.153385	4.746
ADP	380	387	EVTFKSIL	937.546	11.42-11.47	900	1.30278	0.0613369	4.746
APO	380	387	EVTFKSIL	937.546	11.46-11.48	10	0.420812	0.0132123	4.746
APO	380	387	EVTFKSIL	937.546	11.57-11.58	300	1.28379	0.0316696	4.746
APO	380	387	EVTFKSIL	937.546	11.51-11.57	900	1.34101	0.0299781	4.746
ATP	380	387	EVTFKSIL	937.546	11.1-11.16	10	0.293988	0.0296212	4.746
ATP	380	387	EVTFKSIL	937.546	10.87-10.88	300	0.991914	0.0415331	4.746
ATP	380	387	EVTFKSIL	937.546	11.03-11.06	900	1.30568	0.0316037	4.746
ADP	384	398	KSILFVPTSAPRGLF	1634.96	11.55-11.68	10	2.96178	0.112009	8.151
ADP	384	398	KSILFVPTSAPRGLF	1634.96	11.77-11.82	300	4.02511	0.355548	8.151
ADP	384	398	KSILFVPTSAPRGLF	1634.96	11.59-11.65	900	4.2316	0.248209	8.151
APO	384	398	KSILFVPTSAPRGLF	1634.96	11.62-11.64	10	3.22656	0.111545	8.151
APO	384	398	KSILFVPTSAPRGLF	1634.96	11.77-11.78	300	4.2237	0.0320862	8.151
APO	384	398	KSILFVPTSAPRGLF	1634.96	11.68-11.74	900	4.27681	0.0557936	8.151
ATP	384	398	KSILFVPTSAPRGLF	1634.96	11.42-11.43	10	2.96869	0.0984675	8.151
ATP	384	398	KSILFVPTSAPRGLF	1634.96	11.18-11.2	300	3.89297	0.087505	8.151
ATP	384	398	KSILFVPTSAPRGLF	1634.96	11.32-11.33	900	4.14911	0.117766	8.151
ADP	388	398	FVPTSAPRGLF	1192.66	10.94-10.97	10	2.99477	0.097447	4.772
ADP	388	398	FVPTSAPRGLF	1192.66	10.82-11.05	300	4.11187	0.34188	4.772
ADP	388	398	FVPTSAPRGLF	1192.66	10.86-10.86	900	4.36797	0.226227	4.772
APO	388	398	FVPTSAPRGLF	1192.66	10.79-11.19	10	3.34904	0.219173	4.772
APO	388	398	FVPTSAPRGLF	1192.66	11.05-11.26	300	4.3332	0.0245449	4.772
APO	388	398	FVPTSAPRGLF	1192.66	10.88-10.89	900	4.44523	0.0292449	4.772
ATP	388	398	FVPTSAPRGLF	1192.66	10.88-10.89	10	3.05453	0.0634593	4.772
ATP	388	398	FVPTSAPRGLF	1192.66	10.52-10.55	300	4.01643	0.11697	4.772
ATP	388	398	FVPTSAPRGLF	1192.66	10.85-10.86	900	4.25208	0.110808	4.772
ADP	388	400	FVPTSAPRGLFDE	1436.73	10.69-10.74	10	2.92641	0.136192	4.426
ADP	388	400	FVPTSAPRGLFDE	1436.73	10.76-10.79	300	4.15733	0.383416	4.426
ADP	388	400	FVPTSAPRGLFDE	1436.73	10.92-10.98	900	4.39649	0.383937	4.426
APO	388	400	FVPTSAPRGLFDE	1436.73	10.9-10.94	10	3.23918	0.202367	4.426
APO	388	400	FVPTSAPRGLFDE	1436.73	10.99-11.01	300	4.28453	0.0105168	4.426
APO	388	400	FVPTSAPRGLFDE	1436.73	11-11.05	900	4.40895	0.127603	4.426
ATP	388	400	FVPTSAPRGLFDE	1436.73	10.39-10.47	10	3.01116	0.113652	4.426
ATP	388	400	FVPTSAPRGLFDE	1436.73	10.09-10.14	300	4.01848	0.203962	4.426
ATP	388	400	FVPTSAPRGLFDE	1436.73	10.46-10.49	900	4.2706	0.117327	4.426
ADP	388	407	FVPTSAPRGLFDEYGSKKSD	2204.11	9.17-9.23	10	5.06719	0.101812	7.028
ADP	388	407	FVPTSAPRGLFDEYGSKKSD	2204.11	9.17-9.21	10	5.24435	0.27924	7.028
ADP	388	407	FVPTSAPRGLFDEYGSKKSD	2204.11	9.27-9.33	300	6.07073	0.518438	7.028
ADP	388	407	FVPTSAPRGLFDEYGSKKSD	2204.11	9.31-9.37	300	6.26546	0.601674	7.028
APO	388	407	FVPTSAPRGLFDEYGSKKSD	2204.11	9.21-9.26	10	5.57891	0.394431	7.028
APO	388	407	FVPTSAPRGLFDEYGSKKSD	2204.11	9.19-9.24	10	5.71464	0.466393	7.028
APO	388	407	FVPTSAPRGLFDEYGSKKSD	2204.11	9.36-9.37	300	6.53487	0.0549332	7.028
APO	388	407	FVPTSAPRGLFDEYGSKKSD	2204.11	9.39-9.4	300	6.72653	0.0683628	7.028
APO	388	407	FVPTSAPRGLFDEYGSKKSD	2204.11	9.35-9.36	900	6.56606	0.065011	7.028
APO	388	407	FVPTSAPRGLFDEYGSKKSD	2204.11	9.36-9.37	900	6.75142	0.0123408	7.028
ATP	388	407	FVPTSAPRGLFDEYGSKKSD	2204.11	8.99-9.01	10	5.1707	0.195119	7.028
ATP	388	407	FVPTSAPRGLFDEYGSKKSD	2204.11	8.87-9.04	10	5.3855	0.201202	7.028
ATP	388	407	FVPTSAPRGLFDEYGSKKSD	2204.11	8.68-8.69	300	6.08054	0.120525	7.028
ATP	388	407	FVPTSAPRGLFDEYGSKKSD	2204.11	8.7-8.76	300	6.229	0.227418	7.028
ATP	388	407	FVPTSAPRGLFDEYGSKKSD	2204.11	8.94-9	900	6.4091	0.274987	7.028
ATP	388	407	FVPTSAPRGLFDEYGSKKSD	2204.11	9.11-9.12	900	6.49226	0.201392	7.028
ADP	388	408	FVPTSAPRGLFDEYGSKKSDY	2367.17	9.51-9.62	10	5.15663	0.130232	7.563
ADP	388	408	FVPTSAPRGLFDEYGSKKSDY	2367.17	9.47-9.59	10	5.15589	0.269966	7.563
ADP	388	408	FVPTSAPRGLFDEYGSKKSDY	2367.17	9.59-9.65	300	6.42351	0.441363	7.563
ADP	388	408	FVPTSAPRGLFDEYGSKKSDY	2367.17	9.55-9.75	300	6.40927	0.452333	7.563
ADP	388	408	FVPTSAPRGLFDEYGSKKSDY	2367.17	9.76-9.89	900	7.0152	0.729096	7.563
ADP	388	408	FVPTSAPRGLFDEYGSKKSDY	2367.17	9.76-9.89	900	6.8282	0.885354	7.563
APO	388	408	FVPTSAPRGLFDEYGSKKSDY	2367.17	9.55-9.56	10	5.72475	0.408055	7.563
APO	388	408	FVPTSAPRGLFDEYGSKKSDY	2367.17	9.54-9.78	10	5.66231	0.189327	7.563
APO	388	408	FVPTSAPRGLFDEYGSKKSDY	2367.17	9.7-9.71	300	6.94595	0.0867224	7.563
APO	388	408	FVPTSAPRGLFDEYGSKKSDY	2367.17	9.71-9.94	300	6.66345	0.0161817	7.563
APO	388	408	FVPTSAPRGLFDEYGSKKSDY	2367.17	9.67-9.68	900	6.99874	0.0932815	7.563
APO	388	408	FVPTSAPRGLFDEYGSKKSDY	2367.17	9.65-9.9	900	6.86364	0.218293	7.563
ATP	388	408	FVPTSAPRGLFDEYGSKKSDY	2367.17	9.26-9.35	10	5.24368	0.0256737	7.563
ATP	388	408	FVPTSAPRGLFDEYGSKKSDY	2367.17	9.39-9.4	10	5.2508	0.231807	7.563
ATP	388	408	FVPTSAPRGLFDEYGSKKSDY	2367.17	9.03-9.04	300	6.42781	0.330693	7.563
ATP	388	408	FVPTSAPRGLFDEYGSKKSDY	2367.17	9.11-9.12	300	6.48653	0.295477	7.563
ATP	388	408	FVPTSAPRGLFDEYGSKKSDY	2367.17	9.3-9.37	900	6.68955	0.106363	7.563
ATP	388	408	FVPTSAPRGLFDEYGSKKSDY	2367.17	9.25-9.43	900	6.70097	0.0705336	7.563
ADP	388	411	FVPTSAPRGLFDEYGSKKSDYIKL	2722.44	10.17-10.28	10	4.68761	0.192903	9.192
ADP	388	411	FVPTSAPRGLFDEYGSKKSDYIKL	2722.44	10.17-10.34	10	4.6176	0.107841	9.192
ADP	388	411	FVPTSAPRGLFDEYGSKKSDYIKL	2722.44	10.17-10.39	10	4.44433	0.161626	9.192
ADP	388	411	FVPTSAPRGLFDEYGSKKSDYIKL	2722.44	10.23-10.3	300	6.58546	0.712183	9.192
ADP	388	411	FVPTSAPRGLFDEYGSKKSDYIKL	2722.44	10.24-10.25	300	6.41801	0.655767	9.192
ADP	388	411	FVPTSAPRGLFDEYGSKKSDYIKL	2722.44	10.13-10.19	300	6.63724	0.598364	9.192
ADP	388	411	FVPTSAPRGLFDEYGSKKSDYIKL	2722.44	10.3-10.32	900	7.36785	0.767816	9.192
ADP	388	411	FVPTSAPRGLFDEYGSKKSDYIKL	2722.44	10.3-10.46	900	7.01472	0.777921	9.192
ADP	388	411	FVPTSAPRGLFDEYGSKKSDYIKL	2722.44	10.3-10.48	900	7.05777	0.796216	9.192
APO	388	411	FVPTSAPRGLFDEYGSKKSDYIKL	2722.44	10.17-10.18	10	5.29949	0.361045	9.192
APO	388	411	FVPTSAPRGLFDEYGSKKSDYIKL	2722.44	10.19-10.37	10	5.08639	0.256242	9.192
APO	388	411	FVPTSAPRGLFDEYGSKKSDYIKL	2722.44	10.15-10.41	10	5.10922	0.112283	9.192
APO	388	411	FVPTSAPRGLFDEYGSKKSDYIKL	2722.44	10.3-10.31	300	7.15842	0.0473752	9.192
APO	388	411	FVPTSAPRGLFDEYGSKKSDYIKL	2722.44	10.33-10.34	300	6.91591	0.0957914	9.192
APO	388	411	FVPTSAPRGLFDEYGSKKSDYIKL	2722.44	10.29-10.56	300	6.88052	0.102425	9.192
APO	388	411	FVPTSAPRGLFDEYGSKKSDYIKL	2722.44	10.21-10.27	900	7.4567	0.160347	9.192
APO	388	411	FVPTSAPRGLFDEYGSKKSDYIKL	2722.44	10.3-10.49	900	7.20837	0.176125	9.192
APO	388	411	FVPTSAPRGLFDEYGSKKSDYIKL	2722.44	10.26-10.54	900	7.24069	0.246324	9.192
ATP	388	411	FVPTSAPRGLFDEYGSKKSDYIKL	2722.44	9.86-9.95	10	4.83821	0.117371	9.192
ATP	388	411	FVPTSAPRGLFDEYGSKKSDYIKL	2722.44	9.87-9.96	10	4.6461	0.0813531	9.192
ATP	388	411	FVPTSAPRGLFDEYGSKKSDYIKL	2722.44	9.81-10.01	10	4.7849	0.160566	9.192
ATP	388	411	FVPTSAPRGLFDEYGSKKSDYIKL	2722.44	9.86-9.91	300	6.10349	0.435043	9.192
ATP	388	411	FVPTSAPRGLFDEYGSKKSDYIKL	2722.44	9.68-9.69	300	6.01678	0.312247	9.192
ATP	388	411	FVPTSAPRGLFDEYGSKKSDYIKL	2722.44	9.79-9.8	300	6.25454	0.197436	9.192
ATP	388	411	FVPTSAPRGLFDEYGSKKSDYIKL	2722.44	9.85-9.92	900	6.99465	0.283607	9.192
ATP	388	411	FVPTSAPRGLFDEYGSKKSDYIKL	2722.44	9.85-9.92	900	6.87899	0.216396	9.192
ATP	388	411	FVPTSAPRGLFDEYGSKKSDYIKL	2722.44	9.78-9.81	900	7.16562	0.387919	9.192
ADP	398	408	FDEYGSKKSDY	1340.6	6.97-7.01	10	2.67065	0.102256	3.144
ADP	398	408	FDEYGSKKSDY	1340.6	6.97-7.02	300	2.85073	0.100041	3.144
APO	398	408	FDEYGSKKSDY	1340.6	6.95-7	10	2.98168	0.180632	3.144
APO	398	408	FDEYGSKKSDY	1340.6	7.06-7.07	300	3.16554	0.0996552	3.144
APO	398	408	FDEYGSKKSDY	1340.6	7.06-7.06	900	3.21724	0.0147232	3.144
ATP	398	408	FDEYGSKKSDY	1340.6	6.64-6.7	10	2.68276	0.09599	3.144
ATP	398	408	FDEYGSKKSDY	1340.6	6.43-6.44	300	3.01213	0.128695	3.144
ATP	398	408	FDEYGSKKSDY	1340.6	6.82-6.86	900	2.96444	0.164513	3.144
ADP	399	408	DEYGSKKSDY	1193.53	5.69-5.7	10	2.92298	0.178359	3.538
ADP	399	408	DEYGSKKSDY	1193.53	5.72-5.76	10	3.07305	0.131552	3.538
ADP	399	408	DEYGSKKSDY	1193.53	5.67-5.68	300	3.284	0.198672	3.538
ADP	399	408	DEYGSKKSDY	1193.53	5.69-5.7	300	3.26307	0.296972	3.538
APO	399	408	DEYGSKKSDY	1193.53	5.7-5.71	10	3.06818	0.296566	3.538
APO	399	408	DEYGSKKSDY	1193.53	5.73-5.74	10	3.19658	0.322319	3.538
APO	399	408	DEYGSKKSDY	1193.53	5.73-6.04	300	3.24921	0.150136	3.538
APO	399	408	DEYGSKKSDY	1193.53	5.75-5.95	300	3.42641	0.121035	3.538
APO	399	408	DEYGSKKSDY	1193.53	5.68-5.69	900	3.53859	0.0694717	3.538
APO	399	408	DEYGSKKSDY	1193.53	5.73-6.02	900	3.49466	0.165827	3.538
ATP	399	408	DEYGSKKSDY	1193.53	5.38-5.64	10	2.95968	0.0921434	3.538
ATP	399	408	DEYGSKKSDY	1193.53	5.39-5.66	10	3.0188	0.0790168	3.538
ATP	399	408	DEYGSKKSDY	1193.53	5.24-5.48	300	3.19098	0.171174	3.538
ATP	399	408	DEYGSKKSDY	1193.53	5.24-5.47	300	3.30832	0.115669	3.538
ATP	399	408	DEYGSKKSDY	1193.53	5.55-5.56	900	3.28105	0.1915	3.538
ATP	399	408	DEYGSKKSDY	1193.53	5.53-5.57	900	3.29668	0.252151	3.538
ADP	399	411	DEYGSKKSDYIKL	1547.8	8.33-8.45	10	2.00148	0.0334756	5.136
ADP	399	411	DEYGSKKSDYIKL	1547.8	8.43-8.52	300	2.98869	0.492919	5.136
ADP	399	411	DEYGSKKSDYIKL	1547.8	8.64-8.7	900	3.38727	0.466394	5.136
APO	399	411	DEYGSKKSDYIKL	1547.8	8.37-8.43	10	2.36381	0.0866306	5.136
APO	399	411	DEYGSKKSDYIKL	1547.8	8.52-8.53	300	3.32751	0.0554902	5.136
APO	399	411	DEYGSKKSDYIKL	1547.8	8.47-8.48	900	3.56065	0.102168	5.136
ATP	399	411	DEYGSKKSDYIKL	1547.8	8.09-8.19	10	2.02639	0.0943122	5.136
ATP	399	411	DEYGSKKSDYIKL	1547.8	7.81-7.9	300	2.65298	0.149645	5.136
ATP	399	411	DEYGSKKSDYIKL	1547.8	8.18-8.26	900	3.21607	0.392807	5.136
ADP	412	421	YVRRVFITDD	1285.69	7.93-8.04	10	0.606055	0.0477496	5.061
ADP	412	421	YVRRVFITDD	1285.69	8.18-8.4	900	2.93665	0.479541	5.061
APO	412	421	YVRRVFITDD	1285.69	8.05-8.06	10	1.18111	0.0320648	5.061
APO	412	421	YVRRVFITDD	1285.69	8.18-8.27	300	3.02985	0.0650138	5.061
APO	412	421	YVRRVFITDD	1285.69	8.09-8.23	900	3.68251	0.0929055	5.061
ATP	412	421	YVRRVFITDD	1285.69	7.82-7.83	10	0.54954	0.0455856	5.061
ATP	412	421	YVRRVFITDD	1285.69	7.59-7.6	300	1.6541	0.0502781	5.061
ATP	412	421	YVRRVFITDD	1285.69	7.83-7.84	900	2.57415	0.398203	5.061
ADP	412	422	YVRRVFITDDF	1432.76	10.46-10.61	10	0.902327	0.0677905	5.358
ADP	412	422	YVRRVFITDDF	1432.76	10.46-10.72	300	2.87645	0.618232	5.358
ADP	412	422	YVRRVFITDDF	1432.76	10.66-10.89	900	3.1509	0.434337	5.358
APO	412	422	YVRRVFITDDF	1432.76	10.54-10.8	10	1.53358	0.0347595	5.358
APO	412	422	YVRRVFITDDF	1432.76	10.66-10.68	300	3.48072	0.0890562	5.358
APO	412	422	YVRRVFITDDF	1432.76	10.62-10.89	900	3.93138	0.0233803	5.358
ATP	412	422	YVRRVFITDDF	1432.76	10.32-10.54	10	0.85728	0.0490888	5.358
ATP	412	422	YVRRVFITDDF	1432.76	10.32-10.54	300	2.14915	0.155003	5.358
ATP	412	422	YVRRVFITDDF	1432.76	10.15-10.39	900	3.00246	0.608197	5.358
ADP	412	431	YVRRVFITDDFHDMMPKYLN	2563.27	10.97-10.99	10	2.50842	0.174838	9.048
ADP	412	431	YVRRVFITDDFHDMMPKYLN	2563.27	11.03-11.17	900	6.21793	0.70936	9.048
APO	412	431	YVRRVFITDDFHDMMPKYLN	2563.27	10.94-11.04	10	3.44143	0.1257	9.048
APO	412	431	YVRRVFITDDFHDMMPKYLN	2563.27	11.07-11.08	300	6.56317	0.0718938	9.048
APO	412	431	YVRRVFITDDFHDMMPKYLN	2563.27	11.03-11.12	900	7.17489	0.0169175	9.048
ATP	412	431	YVRRVFITDDFHDMMPKYLN	2563.27	10.63-10.65	10	2.56591	0.0316132	9.048
ATP	412	431	YVRRVFITDDFHDMMPKYLN	2563.27	10.36-10.37	300	4.96283	0.00865599	9.048
ATP	412	431	YVRRVFITDDFHDMMPKYLN	2563.27	10.65-10.66	900	6.16027	0.909807	9.048
ADP	412	432	YVRRVFITDDFHDMMPKYLNF	2710.34	12.21-12.22	10	2.62454	0.128851	9.684
ADP	412	432	YVRRVFITDDFHDMMPKYLNF	2710.34	12.15-12.16	10	2.81661	0.178914	9.684
ADP	412	432	YVRRVFITDDFHDMMPKYLNF	2710.34	12.21-12.23	300	5.93226	0.897419	9.684
ADP	412	432	YVRRVFITDDFHDMMPKYLNF	2710.34	12.17-12.21	300	6.14952	0.855464	9.684
ADP	412	432	YVRRVFITDDFHDMMPKYLNF	2710.34	12.27-12.28	900	6.62081	0.716519	9.684
ADP	412	432	YVRRVFITDDFHDMMPKYLNF	2710.34	12.27-12.43	900	6.58028	0.671789	9.684
APO	412	432	YVRRVFITDDFHDMMPKYLNF	2710.34	12.15-12.18	10	3.48678	0.0450412	9.684
APO	412	432	YVRRVFITDDFHDMMPKYLNF	2710.34	12.11-12.12	10	3.5343	0.162459	9.684
APO	412	432	YVRRVFITDDFHDMMPKYLNF	2710.34	12.32-12.47	300	6.58996	0	9.684
APO	412	432	YVRRVFITDDFHDMMPKYLNF	2710.34	12.22-12.23	300	6.84336	0.146466	9.684
APO	412	432	YVRRVFITDDFHDMMPKYLNF	2710.34	12.24-12.25	900	7.47067	0.0676491	9.684
APO	412	432	YVRRVFITDDFHDMMPKYLNF	2710.34	12.22-12.51	900	7.55244	0.201365	9.684
ATP	412	432	YVRRVFITDDFHDMMPKYLNF	2710.34	11.85-11.86	10	2.60177	0.0581364	9.684
ATP	412	432	YVRRVFITDDFHDMMPKYLNF	2710.34	11.8-11.81	10	2.76173	0.0827407	9.684
ATP	412	432	YVRRVFITDDFHDMMPKYLNF	2710.34	11.5-11.51	300	5.3201	0.269943	9.684
ATP	412	432	YVRRVFITDDFHDMMPKYLNF	2710.34	11.49-11.61	300	5.29231	0.137582	9.684
ATP	412	432	YVRRVFITDDFHDMMPKYLNF	2710.34	11.73-11.83	900	6.36221	0.769487	9.684
ATP	412	432	YVRRVFITDDFHDMMPKYLNF	2710.34	11.69-11.92	900	6.4621	0.752315	9.684
ADP	418	431	ITDDFHDMMPKYLN	1741.79	10.66-10.75	10	2.3371	0.128786	5.181
ADP	418	431	ITDDFHDMMPKYLN	1741.79	10.71-10.81	300	3.87036	0.288672	5.181
ADP	418	431	ITDDFHDMMPKYLN	1741.79	10.83-10.97	900	4.06583	0.182689	5.181
APO	418	431	ITDDFHDMMPKYLN	1741.79	10.66-10.73	10	2.78675	0.13087	5.181
APO	418	431	ITDDFHDMMPKYLN	1741.79	10.84-10.86	300	4.01371	0.0517722	5.181
APO	418	431	ITDDFHDMMPKYLN	1741.79	10.78-10.87	900	4.3142	0.0567283	5.181
ATP	418	431	ITDDFHDMMPKYLN	1741.79	10.34-10.4	10	2.35453	0.0783178	5.181
ATP	418	431	ITDDFHDMMPKYLN	1741.79	10.07-10.13	300	3.65496	0.085881	5.181
ATP	418	431	ITDDFHDMMPKYLN	1741.79	10.39-10.4	900	4.01182	0.15906	5.181
ADP	418	432	ITDDFHDMMPKYLNF	1888.86	12.58-12.59	10	2.30656	0.0886344	5.352
ADP	418	432	ITDDFHDMMPKYLNF	1888.86	12.55-12.57	10	2.39457	0.121398	5.352
ADP	418	432	ITDDFHDMMPKYLNF	1888.86	12.64-12.65	300	4.12907	0.307639	5.352
ADP	418	432	ITDDFHDMMPKYLNF	1888.86	12.61-12.62	300	4.21693	0.317521	5.352
ADP	418	432	ITDDFHDMMPKYLNF	1888.86	12.74-12.76	900	4.4212	0.261054	5.352
ADP	418	432	ITDDFHDMMPKYLNF	1888.86	12.74-12.75	900	4.52601	0.281537	5.352
APO	418	432	ITDDFHDMMPKYLNF	1888.86	12.5-12.56	10	2.74825	0.101882	5.352
APO	418	432	ITDDFHDMMPKYLNF	1888.86	12.49-12.54	10	2.82229	0.0526337	5.352
APO	418	432	ITDDFHDMMPKYLNF	1888.86	12.66-12.67	300	4.28457	0.104628	5.352
APO	418	432	ITDDFHDMMPKYLNF	1888.86	12.64-12.65	300	4.427	0.0602546	5.352
APO	418	432	ITDDFHDMMPKYLNF	1888.86	12.67-12.68	900	4.63439	0.046953	5.352
APO	418	432	ITDDFHDMMPKYLNF	1888.86	12.63-12.64	900	4.65802	0.0231405	5.352
ATP	418	432	ITDDFHDMMPKYLNF	1888.86	12.19-12.2	10	2.28783	0.0167433	5.352
ATP	418	432	ITDDFHDMMPKYLNF	1888.86	12.18-12.24	10	2.358	0.0263253	5.352
ATP	418	432	ITDDFHDMMPKYLNF	1888.86	11.91-11.92	300	3.98902	0.0624575	5.352
ATP	418	432	ITDDFHDMMPKYLNF	1888.86	11.85-11.94	300	4.02812	0.0753388	5.352
ATP	418	432	ITDDFHDMMPKYLNF	1888.86	12.2-12.22	900	4.25826	0.191592	5.352
ATP	418	432	ITDDFHDMMPKYLNF	1888.86	12.19-12.22	900	4.3769	0.255391	5.352
ADP	421	432	DFHDMMPKYLNF	1559.7	12.58-12.59	10	2.21823	0.0850784	5.223
ADP	421	432	DFHDMMPKYLNF	1559.7	12.58-12.71	300	3.87044	0.268996	5.223
ADP	421	432	DFHDMMPKYLNF	1559.7	12.7-12.8	900	4.1459	0.274332	5.223
APO	421	432	DFHDMMPKYLNF	1559.7	12.46-12.51	10	2.57068	0.0551174	5.223
APO	421	432	DFHDMMPKYLNF	1559.7	12.64-12.65	300	4.10566	0.0472975	5.223
APO	421	432	DFHDMMPKYLNF	1559.7	12.54-12.72	900	4.43046	0.0496731	5.223
ATP	421	432	DFHDMMPKYLNF	1559.7	12.13-12.2	10	2.21533	0.0871319	5.223
ATP	421	432	DFHDMMPKYLNF	1559.7	11.97-12.03	300	3.75244	0.0982667	5.223
ATP	421	432	DFHDMMPKYLNF	1559.7	12.14-12.21	900	4.13778	0.263301	5.223
ADP	422	432	FHDMMPKYLNF	1443.67	11.68-11.7	10	1.82668	0.102235	4.508
ADP	422	432	FHDMMPKYLNF	1443.67	11.65-11.68	10	1.79268	0.0742374	4.508
ADP	422	432	FHDMMPKYLNF	1443.67	11.81-11.82	300	3.46252	0.291609	4.508
ADP	422	432	FHDMMPKYLNF	1443.67	11.75-11.8	300	3.40579	0.247912	4.508
ADP	422	432	FHDMMPKYLNF	1443.67	11.93-12.06	900	3.6573	0.214359	4.508
ADP	422	432	FHDMMPKYLNF	1443.67	11.84-11.93	900	3.66482	0.237992	4.508
APO	422	432	FHDMMPKYLNF	1443.67	11.71-11.92	10	2.14261	0.0114146	4.508
APO	422	432	FHDMMPKYLNF	1443.67	11.68-11.98	10	2.09866	0.0379865	4.508
APO	422	432	FHDMMPKYLNF	1443.67	11.86-11.88	300	3.62274	0.0419685	4.508
APO	422	432	FHDMMPKYLNF	1443.67	11.83-11.84	300	3.57184	0.0461978	4.508
APO	422	432	FHDMMPKYLNF	1443.67	11.81-11.82	900	3.8581	0.0312747	4.508
APO	422	432	FHDMMPKYLNF	1443.67	11.78-11.8	900	3.84927	0.0309002	4.508
ATP	422	432	FHDMMPKYLNF	1443.67	11.39-11.4	10	1.81146	0.0150184	4.508
ATP	422	432	FHDMMPKYLNF	1443.67	11.35-11.36	10	1.78404	0.0247748	4.508
ATP	422	432	FHDMMPKYLNF	1443.67	11.25-11.26	300	3.21965	0.100338	4.508
ATP	422	432	FHDMMPKYLNF	1443.67	11.3-11.71	300	3.20594	0.0437805	4.508
ATP	422	432	FHDMMPKYLNF	1443.67	11.36-11.37	900	3.60527	0.22716	4.508
ATP	422	432	FHDMMPKYLNF	1443.67	11.37-11.58	900	3.55268	0.204493	4.508
ADP	423	431	HDMMPKYLN	1150.54	8.27-8.28	10	1.56643	0.0250166	3.771
ADP	423	431	HDMMPKYLN	1150.54	8.33-8.38	300	2.76896	0.260069	3.771
ADP	423	431	HDMMPKYLN	1150.54	8.5-8.55	900	2.95751	0.219066	3.771
APO	423	431	HDMMPKYLN	1150.54	8.24-8.3	10	1.84549	0.0384842	3.771
APO	423	431	HDMMPKYLN	1150.54	8.41-8.42	300	2.85653	0.0710955	3.771
APO	423	431	HDMMPKYLN	1150.54	8.34-8.35	900	3.21059	0.110123	3.771
ATP	423	431	HDMMPKYLN	1150.54	8-8.03	10	1.57942	0.0702178	3.771
ATP	423	431	HDMMPKYLN	1150.54	7.72-7.77	300	2.5999	0.0779095	3.771
ATP	423	431	HDMMPKYLN	1150.54	8.12-8.17	900	2.94725	0.195796	3.771
ADP	423	432	HDMMPKYLNF	1296.6	10.94-10.97	10	1.68027	0.0842424	4.32
ADP	423	432	HDMMPKYLNF	1296.6	10.96-11.12	10	1.67657	0.0687397	4.32
ADP	423	432	HDMMPKYLNF	1296.6	11.03-11.18	300	3.23157	0.315536	4.32
ADP	423	432	HDMMPKYLNF	1296.6	11.01-11.22	300	3.21079	0.32266	4.32
ADP	423	432	HDMMPKYLNF	1296.6	11.13-11.25	900	3.42123	0.162778	4.32
ADP	423	432	HDMMPKYLNF	1296.6	11.1-11.15	900	3.38441	0.230576	4.32
APO	423	432	HDMMPKYLNF	1296.6	10.98-10.99	10	1.96375	0.0623009	4.32
APO	423	432	HDMMPKYLNF	1296.6	11-11.01	10	1.93989	0.071632	4.32
APO	423	432	HDMMPKYLNF	1296.6	11.13-11.29	300	3.35355	0.00427569	4.32
APO	423	432	HDMMPKYLNF	1296.6	11.14-11.4	300	3.34512	0.0238726	4.32
APO	423	432	HDMMPKYLNF	1296.6	11.08-11.09	900	3.66459	0.0256616	4.32
APO	423	432	HDMMPKYLNF	1296.6	11.06-11.09	900	3.63477	0.0237767	4.32
ATP	423	432	HDMMPKYLNF	1296.6	10.67-10.79	10	1.66464	0.0226276	4.32
ATP	423	432	HDMMPKYLNF	1296.6	10.67-10.68	10	1.67554	0.0217055	4.32
ATP	423	432	HDMMPKYLNF	1296.6	10.5-10.51	300	3.03511	0.0629334	4.32
ATP	423	432	HDMMPKYLNF	1296.6	10.55-10.56	300	3.00384	0.054701	4.32
ATP	423	432	HDMMPKYLNF	1296.6	10.67-10.75	900	3.36117	0.212148	4.32
ATP	423	432	HDMMPKYLNF	1296.6	10.67-10.86	900	3.33936	0.273586	4.32
ADP	425	432	MMPKYLNF	1044.51	10.68-11.67	10	2.48369	0.142357	3.512
ADP	425	432	MMPKYLNF	1044.51	11.64-11.76	300	2.7314	0.206339	3.512
ADP	425	432	MMPKYLNF	1044.51	11.74-11.89	900	3.0723	0.143714	3.512
APO	425	432	MMPKYLNF	1044.51	11.61-11.64	10	1.78175	0.250591	3.512
APO	425	432	MMPKYLNF	1044.51	11.78-11.79	300	2.87001	0.0173053	3.512
APO	425	432	MMPKYLNF	1044.51	11.78-11.83	900	3.16946	0.0985999	3.512
ATP	425	432	MMPKYLNF	1044.51	11.24-11.34	10	2.35866	0.0178802	3.512
ATP	425	432	MMPKYLNF	1044.51	10.95-11.07	300	2.68926	0.166489	3.512
ATP	425	432	MMPKYLNF	1044.51	11.32-11.37	900	3.05614	0.126487	3.512
ADP	432	446	FVKGVVDSDDLPLNV	1618.87	10.81-10.87	10	2.28107	0.105963	6.666
ADP	432	446	FVKGVVDSDDLPLNV	1618.87	10.88-10.94	300	3.29726	0.374706	6.666
ADP	432	446	FVKGVVDSDDLPLNV	1618.87	10.89-10.92	900	3.57409	0.215387	6.666
APO	432	446	FVKGVVDSDDLPLNV	1618.87	10.8-10.82	10	2.68177	0.114982	6.666
APO	432	446	FVKGVVDSDDLPLNV	1618.87	10.92-10.93	300	3.4728	0.00994226	6.666
APO	432	446	FVKGVVDSDDLPLNV	1618.87	10.9-10.91	900	3.76222	0.0382865	6.666
ATP	432	446	FVKGVVDSDDLPLNV	1618.87	10.48-10.54	10	2.30273	0.0464576	6.666
ATP	432	446	FVKGVVDSDDLPLNV	1618.87	10.23-10.25	300	3.06636	0.0372185	6.666
ATP	432	446	FVKGVVDSDDLPLNV	1618.87	10.49-10.55	900	3.40559	0.182879	6.666
APO	432	471	FVKGVVDSDDLPLNVSRETLQQHKLLKVIRKKLVRKTLDM	4663.68	9.75-9.87	10	7.93919	0.176573	19.31
APO	432	471	FVKGVVDSDDLPLNVSRETLQQHKLLKVIRKKLVRKTLDM	4663.68	9.89-9.91	300	11.0323	0.144631	19.31
APO	432	471	FVKGVVDSDDLPLNVSRETLQQHKLLKVIRKKLVRKTLDM	4663.68	9.85-9.87	900	12.2994	0.593079	19.31
ATP	432	471	FVKGVVDSDDLPLNVSRETLQQHKLLKVIRKKLVRKTLDM	4663.68	9.5-9.56	10	6.42292	0.151445	19.31
ATP	432	471	FVKGVVDSDDLPLNVSRETLQQHKLLKVIRKKLVRKTLDM	4663.68	9.14-9.18	300	9.16407	0.735697	19.31
ATP	432	471	FVKGVVDSDDLPLNVSRETLQQHKLLKVIRKKLVRKTLDM	4663.68	9.47-9.56	900	11.3284	1.18497	19.31
ADP	433	446	VKGVVDSDDLPLNV	1471.8	10.28-10.29	10	2.31485	0.14312	5.656
ADP	433	446	VKGVVDSDDLPLNV	1471.8	10.34-10.38	10	2.28108	0.117121	5.656
ADP	433	446	VKGVVDSDDLPLNV	1471.8	10.3-10.32	300	3.23232	0.301933	5.656
ADP	433	446	VKGVVDSDDLPLNV	1471.8	10.35-10.45	300	3.17901	0.221779	5.656
ADP	433	446	VKGVVDSDDLPLNV	1471.8	10.35-10.44	900	3.44742	0.26434	5.656
ADP	433	446	VKGVVDSDDLPLNV	1471.8	10.35-10.42	900	3.48701	0.255126	5.656
APO	433	446	VKGVVDSDDLPLNV	1471.8	10.27-10.28	10	2.64684	0.121718	5.656
APO	433	446	VKGVVDSDDLPLNV	1471.8	10.37-10.38	10	2.57742	0.0888588	5.656
APO	433	446	VKGVVDSDDLPLNV	1471.8	10.41-10.42	300	3.25786	0.186272	5.656
APO	433	446	VKGVVDSDDLPLNV	1471.8	10.54-10.55	300	3.33207	0.001294	5.656
APO	433	446	VKGVVDSDDLPLNV	1471.8	10.38-10.4	900	3.61007	0.0531849	5.656
APO	433	446	VKGVVDSDDLPLNV	1471.8	10.49-10.5	900	3.60373	0.057186	5.656
ATP	433	446	VKGVVDSDDLPLNV	1471.8	9.98-10.09	10	2.22778	0.0810556	5.656
ATP	433	446	VKGVVDSDDLPLNV	1471.8	10.06-10.11	10	2.25006	0.0805101	5.656
ATP	433	446	VKGVVDSDDLPLNV	1471.8	9.73-9.75	300	3.0287	0.055912	5.656
ATP	433	446	VKGVVDSDDLPLNV	1471.8	9.75-9.8	300	3.09212	0.0945932	5.656
ATP	433	446	VKGVVDSDDLPLNV	1471.8	9.95-9.96	900	3.31904	0.138756	5.656
ATP	433	446	VKGVVDSDDLPLNV	1471.8	10.09-10.1	900	3.35435	0.18907	5.656
ADP	433	459	VKGVVDSDDLPLNVSRETLQQHKLLKV	3033.72	9.65-9.68	10	8.01273	0.333304	13.03
ADP	433	459	VKGVVDSDDLPLNVSRETLQQHKLLKV	3033.72	9.75-9.76	300	10.019	0.62806	13.03
ADP	433	459	VKGVVDSDDLPLNVSRETLQQHKLLKV	3033.72	9.77-9.82	900	10.4957	0.784458	13.03
APO	433	459	VKGVVDSDDLPLNVSRETLQQHKLLKV	3033.72	9.67-9.77	10	8.80158	0.339328	13.03
APO	433	459	VKGVVDSDDLPLNVSRETLQQHKLLKV	3033.72	9.83-9.84	300	10.508	0.190331	13.03
APO	433	459	VKGVVDSDDLPLNVSRETLQQHKLLKV	3033.72	9.75-9.88	900	10.6491	0.119689	13.03
ATP	433	459	VKGVVDSDDLPLNVSRETLQQHKLLKV	3033.72	9.37-9.43	10	8.01562	0.264435	13.03
ATP	433	459	VKGVVDSDDLPLNVSRETLQQHKLLKV	3033.72	9.07-9.12	300	9.74734	0.355361	13.03
ATP	433	459	VKGVVDSDDLPLNVSRETLQQHKLLKV	3033.72	9.37-9.43	900	10.4891	0.0399256	13.03
ADP	433	470	VKGVVDSDDLPLNVSRETLQQHKLLKVIRKKLVRKTLD	4385.61	9.21-9.24	10	6.73155	0.149839	18.375
ADP	433	470	VKGVVDSDDLPLNVSRETLQQHKLLKVIRKKLVRKTLD	4385.61	9.3-9.31	300	10.444	1.63177	18.375
ADP	433	470	VKGVVDSDDLPLNVSRETLQQHKLLKVIRKKLVRKTLD	4385.61	9.37-9.39	900	10.7832	0.978194	18.375
APO	433	470	VKGVVDSDDLPLNVSRETLQQHKLLKVIRKKLVRKTLD	4385.61	9.18-9.28	10	8.11405	0.105642	18.375
APO	433	470	VKGVVDSDDLPLNVSRETLQQHKLLKVIRKKLVRKTLD	4385.61	9.38-9.39	300	11.1678	0.09457	18.375
APO	433	470	VKGVVDSDDLPLNVSRETLQQHKLLKVIRKKLVRKTLD	4385.61	9.29-9.38	900	12.3174	0.367595	18.375
ATP	433	470	VKGVVDSDDLPLNVSRETLQQHKLLKVIRKKLVRKTLD	4385.61	8.88-8.95	10	6.94943	0.129747	18.375
ATP	433	470	VKGVVDSDDLPLNVSRETLQQHKLLKVIRKKLVRKTLD	4385.61	8.6-8.66	300	9.3898	0.416933	18.375
ATP	433	470	VKGVVDSDDLPLNVSRETLQQHKLLKVIRKKLVRKTLD	4385.61	8.86-8.91	900	11.0231	0.944112	18.375
ADP	433	471	VKGVVDSDDLPLNVSRETLQQHKLLKVIRKKLVRKTLDM	4516.63	9.57-9.62	10	6.06599	0.124021	18.696
ADP	433	471	VKGVVDSDDLPLNVSRETLQQHKLLKVIRKKLVRKTLDM	4516.63	9.57-9.66	10	6.36893	0.48513	18.696
ADP	433	471	VKGVVDSDDLPLNVSRETLQQHKLLKVIRKKLVRKTLDM	4516.63	9.64-9.69	300	9.89919	1.40648	18.696
ADP	433	471	VKGVVDSDDLPLNVSRETLQQHKLLKVIRKKLVRKTLDM	4516.63	9.61-9.62	300	10.3482	1.46469	18.696
ADP	433	471	VKGVVDSDDLPLNVSRETLQQHKLLKVIRKKLVRKTLDM	4516.63	9.63-9.73	900	10.6564	1.25733	18.696
ADP	433	471	VKGVVDSDDLPLNVSRETLQQHKLLKVIRKKLVRKTLDM	4516.63	9.68-9.69	900	10.8842	1.24268	18.696
APO	433	471	VKGVVDSDDLPLNVSRETLQQHKLLKVIRKKLVRKTLDM	4516.63	9.6-9.75	10	7.26859	0.66754	18.696
APO	433	471	VKGVVDSDDLPLNVSRETLQQHKLLKVIRKKLVRKTLDM	4516.63	9.7-9.71	10	7.85232	1.01726	18.696
APO	433	471	VKGVVDSDDLPLNVSRETLQQHKLLKVIRKKLVRKTLDM	4516.63	9.73-9.75	300	10.4258	0.311831	18.696
APO	433	471	VKGVVDSDDLPLNVSRETLQQHKLLKVIRKKLVRKTLDM	4516.63	9.5-9.83	300	11.1804	0.302836	18.696
APO	433	471	VKGVVDSDDLPLNVSRETLQQHKLLKVIRKKLVRKTLDM	4516.63	9.72-9.76	900	11.733	0.553981	18.696
APO	433	471	VKGVVDSDDLPLNVSRETLQQHKLLKVIRKKLVRKTLDM	4516.63	9.46-9.76	900	11.9647	0.795883	18.696
ATP	433	471	VKGVVDSDDLPLNVSRETLQQHKLLKVIRKKLVRKTLDM	4516.63	9.14-9.15	10	6.69992	0.596375	18.696
ATP	433	471	VKGVVDSDDLPLNVSRETLQQHKLLKVIRKKLVRKTLDM	4516.63	9.16-9.24	10	6.7908	0.409744	18.696
ATP	433	471	VKGVVDSDDLPLNVSRETLQQHKLLKVIRKKLVRKTLDM	4516.63	8.94-8.99	300	9.01147	0.456782	18.696
ATP	433	471	VKGVVDSDDLPLNVSRETLQQHKLLKVIRKKLVRKTLDM	4516.63	8.91-8.93	300	9.3622	0.507444	18.696
ATP	433	471	VKGVVDSDDLPLNVSRETLQQHKLLKVIRKKLVRKTLDM	4516.63	9.14-9.22	900	10.5188	0.900115	18.696
ATP	433	471	VKGVVDSDDLPLNVSRETLQQHKLLKVIRKKLVRKTLDM	4516.63	9.07-9.29	900	10.8548	1.18291	18.696
ADP	447	459	SRETLQQHKLLKV	1581.94	6.89-6.93	10	3.65747	0.0942897	5.388
ADP	447	459	SRETLQQHKLLKV	1581.94	6.94-6.95	10	3.37387	0.0258214	5.388
ADP	447	459	SRETLQQHKLLKV	1581.94	6.88-6.89	300	5.15599	0.359024	5.388
ADP	447	459	SRETLQQHKLLKV	1581.94	6.83-6.87	300	4.92447	0.245498	5.388
ADP	447	459	SRETLQQHKLLKV	1581.94	7.05-7.1	900	5.30473	0.404066	5.388
ADP	447	459	SRETLQQHKLLKV	1581.94	7.05-7.06	900	5.11338	0.474709	5.388
APO	447	459	SRETLQQHKLLKV	1581.94	6.77-6.83	10	3.96573	0.120949	5.388
APO	447	459	SRETLQQHKLLKV	1581.94	6.92-6.93	300	5.24171	0.0976378	5.388
APO	447	459	SRETLQQHKLLKV	1581.94	6.92-6.93	300	5.01019	0.144509	5.388
APO	447	459	SRETLQQHKLLKV	1581.94	6.86-6.89	900	5.33624	0.0181585	5.388
APO	447	459	SRETLQQHKLLKV	1581.94	6.9-6.92	900	5.05852	0.0597585	5.388
ATP	447	459	SRETLQQHKLLKV	1581.94	6.53-6.58	10	3.80425	0.0826362	5.388
ATP	447	459	SRETLQQHKLLKV	1581.94	6.59-6.61	10	3.47559	0.0490952	5.388
ATP	447	459	SRETLQQHKLLKV	1581.94	6.38-6.39	300	4.81916	0.238482	5.388
ATP	447	459	SRETLQQHKLLKV	1581.94	6.37-6.38	300	4.61001	0.21309	5.388
ATP	447	459	SRETLQQHKLLKV	1581.94	6.66-6.71	900	5.22081	0.238199	5.388
ATP	447	459	SRETLQQHKLLKV	1581.94	6.74-6.82	900	4.93524	0.239245	5.388
ADP	447	470	SRETLQQHKLLKVIRKKLVRKTLD	2934.83	7.14-7.27	10	2.92848	0.307639	10.87
ADP	447	470	SRETLQQHKLLKVIRKKLVRKTLD	2934.83	7.16-7.3	300	5.77477	0.692644	10.87
ADP	447	470	SRETLQQHKLLKVIRKKLVRKTLD	2934.83	7.33-7.57	900	6.36669	0.361429	10.87
APO	447	470	SRETLQQHKLLKVIRKKLVRKTLD	2934.83	7.29-7.3	10	3.64161	0.348074	10.87
APO	447	470	SRETLQQHKLLKVIRKKLVRKTLD	2934.83	7.41-7.42	300	6.21105	0.187703	10.87
APO	447	470	SRETLQQHKLLKVIRKKLVRKTLD	2934.83	7.37-7.39	900	7.42125	0.543077	10.87
ATP	447	470	SRETLQQHKLLKVIRKKLVRKTLD	2934.83	6.84-6.91	10	3.15938	0.429326	10.87
ATP	447	470	SRETLQQHKLLKVIRKKLVRKTLD	2934.83	6.62-6.72	300	4.98077	0.568747	10.87
ATP	447	470	SRETLQQHKLLKVIRKKLVRKTLD	2934.83	6.94-6.99	900	6.43932	0.705267	10.87
ADP	447	471	SRETLQQHKLLKVIRKKLVRKTLDM	3065.88	7.5-7.72	10	3.1016	0.366748	10.89
ADP	447	471	SRETLQQHKLLKVIRKKLVRKTLDM	3065.88	7.57-7.76	300	5.65838	0.793731	10.89
ADP	447	471	SRETLQQHKLLKVIRKKLVRKTLDM	3065.88	7.74-7.85	900	6.5078	0.50438	10.89
APO	447	471	SRETLQQHKLLKVIRKKLVRKTLDM	3065.88	7.54-7.84	10	3.96301	0.299109	10.89
APO	447	471	SRETLQQHKLLKVIRKKLVRKTLDM	3065.88	7.65-7.66	300	6.90063	0.58773	10.89
APO	447	471	SRETLQQHKLLKVIRKKLVRKTLDM	3065.88	7.59-7.6	900	7.78177	0.693631	10.89
ATP	447	471	SRETLQQHKLLKVIRKKLVRKTLDM	3065.88	7.58-7.59	10	2.82556	0.15852	10.89
ATP	447	471	SRETLQQHKLLKVIRKKLVRKTLDM	3065.88	7.3-7.32	300	4.75372	0.126523	10.89
ATP	447	471	SRETLQQHKLLKVIRKKLVRKTLDM	3065.88	7.55-7.56	900	5.85677	0.337198	10.89
[truncated: 1,868 more rows]
